# Supplementary material for: Immune Signature Against Plasmodium falciparum Antigens Predicts Clinical Immunity in Distinct Malaria Endemic Communities
Source: Mol Cell Proteomics. 2019 Oct 28;19(1):101–13. doi: 10.1074/mcp.RA118.001256 (PMC6944240; doi:10.1074/mcp.RA118.001256)
Supplement: Supplementary Tables [file 142330_1_supp_416765_pzsy0k.xlsx]

## Sheet: Table S1
		Wet			Dry
	Overall	C0	C1	C2	C3	C4	C5	C6	P value Younger Vs Older *	P value Wet vs Dry §
N individulas, N (%)	539 (100)	80	80	78	78	74	72	74
Younger(1 -2 y)	268 (49.7)	39	39	39	39	37	36	37
Older (4-5 y)	271 (50.3)	41	41	39	39	37	36	37
Parasitemic, N (%)	408 (75.7)	64 (80.0)	64 (78.0)	64 (82.0)	59 (75.6)	58(78.4)	52(72.2)	47(63.5)	6.95e-05	0.031
Younger(1 -2 y)	172 (64.2)	25(64.1)	28(68.3)	27(69.2)	25(64.1)	23(62.2)	21(58.3)	23 (62.2)		0.204
Older (4-5 y)	236 (87.1)	39 (95.1)	36(87.8)	37(94.9)	34 (87.2)	35(94.9)	31 (86.1)	24 (64.9)		0.035
Parasite density, Median parasite/ml (IQR)	3.22( 2.72-3.63)	3.02(2.60-3.45)	3.44 (2.84-3.76)	3.54( 2.94-3.85)	3.19( 2.70-3.56)	3.29 ( 2.92-3.69)	3.00( 2.56-3.35)	3.16 (2.62-3.45)	0.934	0.0007*
Younger(1 -2 y)	3.26(2.59-3.77)	2.83( 2.38-3.43)	3.52( 2.75-4.00)	3.80( 3.17-4.04)	3.43( 3.05- 4.16)	3.43( 3.05 - 4.16)	2.94 (2.60- 3.35)	3.16( 2.51- 3.38)		0.009*
Older (4-5 y)	3.21( 2.75-3.56)	3.11 (2.76 3.46)	3.37 (2.92- 3.64)	3.26(2.83- 3.76)	3.18(2.81- 3.51)	3.26 (2.84- 3.49)	3.03 (2.53- 3.35)	3.18 (2.71- 3.53)		0.035*
Temperature, Median C° (IQR)	37(36.7- 37.2)	36.9 (36.7- 37.2)	37.0 (36.7- 37.2)	37.0 (36.7- 37.3)	37.0 (36.7- 37.2)	36.9 (36.7- 37.1)	37.1 (36.9-37.3)	37.0 (36.8- 37.2)	0.003	0.426
Younger(1 -2 y)	36.9(36.7- 37.2)	36.7 (36.6- 37.1)	36.8 (36.5- 37.2)	36.9 (36.7- 37.3)	37.0 (36.7- 37.2)	36.8 (36.6- 37.2)	37.0 (36.8- 37.2)	36.9 (36.8- 37.2)		0.27
Older (4-5 y)	37.1(36.8 -37.2)	37.1 (36.9- 37.3)	37.1 (36.9- 37.2)	37.0 (36.8- 37.3)	37.1 (36.8- 37.2)	37.0 (36.8- 37.1)	37.1 (36.9- 37.3)	37.1 (36.8- 37.2)		0.886
Fever, N (%)	50 (9.3)	9 (11.5)	12 (14.6)	11 (14.1)	7 (9.0)	2 (2.7)	7 (9.7)	2 (2.7)	0.661	0.037
Younger(1 -2 y)	22 (8.2)	4 (10.3)	5 (12.2)	4 (10.3)	4 (10.3)	1 (2.7)	2 (5.6)	2 (5.4)		0.1147
Older (4-5 y)	28 (10.3)	5 (12.2)	5 (12.2)	7 (17.1)	3 (17.9)	1 (2.7)	5 (13.9)	0 (0)		0.01346
Hemoglobin level, Median g/dL (IQR)	10.5(9.4- 11.5)	10.7( 9.5- 11.3)	9.8 (8.7- 11.1)	10.2 ( 9.0- 11.1)	10.8 (9.5- 11.5)	10.6(9.4- 11.5)	10.5 (9.5- 11.5)	10.9 (10.3- 11.8)	9.42e-08	0.0004059
Younger(1 -2 y)	9.8 (8.6- 10.8)	9.7 (8.9- 10.7)	8.8 (8.3- 9.9)	9.4 (7.8- 10.3)	9.7 (8.7- 10.9)	9.7(8.4- 10.8)	10.2(9.4- 10.8)	10.8 (10.2- 11.5)		0.018
Older (4-5 y)	11.1(10.2- 11.8)	11.0 (10.4- 11.8)	10.9 (9.7-11.7)	11.0 ( 10.1- 11.5)	11.1 (10.6- 11.7)	11.4 ( 10.5- 11.9)	11.1 ( 9.8- 11.8)	11.5 (10.8- 12.1)		0.011
Anemic , N (%)	98 (18.2)	10 (12.5)	28 (34.1)	20 (25.6)	12 (15.4)	15 (20.3)	10 (13.9)	3 (4.1)	2.51e-07	0.07
Younger(1 -2 y)	86 (32.1)	10 (25.6)	22 (53.7)	18 (46.2)	11 (28.2)	14 (37.8)	8 (22.2)	3 (8.1)		0.066
Older (4-5 y)	12 (4.4)	0 (0)	6 (14.6)	2 (5.1)	1 (2.6)	1 (2.7)	2 (5.6)	0 (0)		0.262
	** Wilcoxon paired t-test only for parasitemic on log10 transfored data
* The values of continuous variables (i.e parasite density, temperature and hemoglobin level) were averaged among the 6 contacts of the longitudinal study or for the wet season (contant0 to contact2) and for the dry season (contact 3 to contact 5) separately. The differences in mean of the averaged variables between younger and older children were tested by Wilcoxon rank sum test. Differences in …
§ The number of episode of concurrent parasitemia, fever or anemia in each contact were summed among the longitudinal study or for the wet season (contact 0 to contact2 ) and dry season (contact3 to contact5) separately. The difference in the total number of episodes of parasitemia, fever and anemia between younger and older children or between wet and dry season were tested by Wilcoxon rank sum …

## Sheet: Table S2
Gene ID	Protein	Description	P	Bonferroni	AUC	AUC.LowerCI	AUC.UpperCI	Mean Resistant	Mean Susceptible	Selected for sPLS-DA
PF3D7_0822900	PF08_0035	conserved Plasmodium protein, unknown function	0.0034	1	0.75	0.61	0.89	12.41	11.17	x
PF3D7_0204200	PFB0194we1s1	conserved Plasmodium protein, unknown function	0.0048	1	0.77	0.65	0.89	12.34	11.42	x
PF3D7_1008000	PF10_0078s2	histone deacetylase, putative	0.0069	1	0.73	0.59	0.87	12.64	12.02	x
PF3D7_1417200	PF14_0170e1s1	NOT family protein, putative	0.013	1	0.72	0.59	0.85	13.29	12.86	x
PF3D7_1008500	PF10_0082e2s1	conserved Plasmodium membrane protein, unknown function	0.013	1	0.73	0.59	0.86	11.15	10.71	x
PF3D7_1103800	PF11_0049e1s1	CCR4-NOT transcription complex subunit 1, putative (NOT1)	0.014	1	0.72	0.59	0.85	13.5	13.01	x
PF3D7_0501500	PFE0075ce1s1	rhoptry-associated protein 3 (RAP3)	0.015	1	0.73	0.59	0.87	13.91	13.25	x
PF3D7_1008500	PF10_0082e3s1	conserved Plasmodium membrane protein, unknown function	0.015	1	0.7	0.55	0.84	11.13	10.63	x
PF3D7_1302800	PF13_0014e1	40S ribosomal protein S7, putative	0.017	1	0.67	0.51	0.84	13.49	13.01	x
PF3D7_1469600	PF14_0664e1s1	biotin carboxylase subunit of acetyl CoA carboxylase, putative (ACC1)	0.018	1	0.73	0.6	0.87	12.31	11.76	x
PF3D7_1014300	PF10_0140e2s1	conserved protein, unknown function	0.022	1	0.7	0.55	0.84	13.19	12.62	x
PF3D7_0904900	PFI0240ce1s2	Cu2 -transporting ATPase, putative (CUP)	0.023	1	0.69	0.55	0.83	13.19	12.4	x
PF3D7_1333200	PF13_0182s1	ubiquitin-activating enzyme (UBA1)	0.024	1	0.69	0.54	0.85	12.8	12.29	x
PF3D7_1420700	PF14_0201e2	surface protein, Pf113 (Pf113)	0.025	1	0.68	0.52	0.84	12.2	11.28	x
PF3D7_0827800	PF08_0012e1s1	SET domain protein, putative (SET3)	0.025	1	0.68	0.53	0.84	10.48	10.02	x
PF3D7_0827800	PF08_0012e1s3	SET domain protein, putative (SET3)	0.026	1	0.68	0.5	0.85	12.37	12.01	x
PF3D7_0911300	PFI0550we1s1	cysteine repeat modular protein 1 (CRMP1)	0.03	1	0.66	0.5	0.82	11.35	10.87	x
PF3D7_0406100	PFD0305ce2s1	vacuolar ATP synthase subunit b	0.03	1	0.66	0.49	0.82	13.89	13.17	x
PF3D7_1461800	PF14_0588e1s1	conserved Plasmodium protein, unknown function	0.034	1	0.7	0.57	0.84	12.18	11.63	x
PF3D7_1023900	PF10_0232s2	chromodomain-helicase-DNA-binding protein 1 homolog, putative (CHD1)	0.034	1	0.71	0.56	0.85	10.22	9.87	x
PF3D7_1444100	PF14_0419e9s1	conserved Plasmodium protein, unknown function	0.035	1	0.67	0.53	0.81	13.53	13.11	x
PF3D7_1040800	PF10_0401e2s1	rifin (RIF)	0.035	1	0.68	0.53	0.82	11.68	11.06	x
PF3D7_0826500	PF08_0020e1s2	ubiquitination-mediated degradation component, putative	0.035	1	0.65	0.5	0.8	11.98	11.51	x
PF3D7_1005100	PF10_0054e1s2	conserved protein, unknown function	0.04	1	0.65	0.5	0.8	13.34	12.96	x
PF3D7_1442300	PF14_0401e2s1	tRNA binding protein, putative	0.044	1	0.64	0.49	0.8	12.86	12.58	x
PF3D7_1322300	PF13_0126e3s2	translation initiation factor EIF-2B subunit related	0.048	1	0.67	0.52	0.82	10.13	9.77	x
PF3D7_1036900	PF10_0361e1s2	conserved Plasmodium protein, unknown function	0.052	1	0.7	0.57	0.82	14.56	14.05	x
PF3D7_0718300	MAL7P1.92e5s1	cysteine repeat modular protein 2 (CRMP2)	0.052	1	0.68	0.55	0.81	11.7	11.04	x
PF3D7_0404600	PFD0225ws1	conserved Plasmodium membrane protein, unknown function	0.053	1	0.68	0.54	0.83	10.96	10.63	x
PF3D7_1122900	PF11_0240e2s1	dynein heavy chain, putative	0.053	1	0.65	0.52	0.78	11.52	10.86	x
PF3D7_1222400	PFL1075we1s2	transcription factor with AP2 domain(s) (ApiAP2)	0.055	1	0.66	0.49	0.83	11.99	11.6	x
PF3D7_1115400	PF11_0162e1s1	cysteine proteinase falcipain 3	0.056	1	0.67	0.53	0.81	13.68	13.17	x
PF3D7_1023900	PF10_0232s3	chromodomain-helicase-DNA-binding protein 1 homolog, putative (CHD1)	0.056	1	0.65	0.49	0.82	12.12	11.65	x
PF3D7_1202300	PFL0115we30s1	dynein heavy chain, putative	0.057	1	0.63	0.5	0.77	11.56	11.08	x
PF3D7_0424600	PFD1170ce1s1	Plasmodium exported protein (PHISTb), unknown function	0.058	1	0.68	0.52	0.83	10.21	9.92	x
PF3D7_1008100	PF10_0079s3	conserved Plasmodium protein, unknown function	0.061	1	0.66	0.5	0.83	12.66	12.18	x
PF3D7_0717500	PF07_0072e2s1	calcium dependent protein kinase 4 (CDPK4)	0.064	1	0.66	0.5	0.82	10.75	10.36	x
PF3D7_0104600	PFA0235we1s1	conserved Plasmodium protein, unknown function	0.066	1	0.66	0.51	0.81	13.96	13.21	x
PF3D7_1471100	PF14_0678e3s1	exported protein 2 (EXP2)	0.067	1	0.67	0.5	0.83	11.16	10.54	x
PF3D7_0215500	PFB0705we1s1	conserved Plasmodium protein, unknown function	0.069	1	0.65	0.51	0.8	11.33	10.93	x
PF3D7_1225600	PFL1235ce2s1	conserved Plasmodium protein, unknown function	0.071	1	0.71	0.56	0.87	11.31	10.84	x
PF3D7_1436500	PF14_0345e1s1	conserved protein, unknown function	0.076	1	0.64	0.49	0.8	12.58	12.2	x
PF3D7_1023100	PF10_0224e1s3	dynein heavy chain, putative	0.076	1	0.66	0.5	0.81	13.06	12.39	x
PF3D7_1340500	PF13_0221e1s2	conserved Plasmodium protein, unknown function	0.077	1	0.63	0.48	0.78	11.03	10.68	x
PF3D7_1146800	PF11_0479e3s1	conserved Plasmodium protein, unknown function	0.078	1	0.63	0.49	0.77	13.37	12.93	x
PF3D7_1250200	PFL2410we1	conserved Plasmodium membrane protein, unknown function	0.087	1	0.63	0.47	0.78	11.06	10.69	x
PF3D7_1401600	PF14_0018e3s1	Plasmodium exported protein (PHISTb), unknown function	0.089	1	0.64	0.48	0.8	12.21	11.87	x
PF3D7_0823800	PF08_0032	DnaJ protein, putative	0.089	1	0.62	0.47	0.78	12.14	11.77	x
PF3D7_1107300	PF11_0086s4	polyadenylate-binding protein-interacting protein 1, putative (PAIP1)	0.094	1	0.65	0.49	0.8	10.08	9.83	x
PF3D7_0726400	MAL7P1.146e6s2	conserved Plasmodium membrane protein, unknown function	0.094	1	0.67	0.54	0.8	12.71	12.36	x
PF3D7_1038900	PF10_0379e1s1	phospholipase, putative	0.095	1	0.63	0.47	0.79	12.69	12.11	x
PF3D7_1217200	PFL0830we1s2	snoRNA-associated small subunit rRNA processing protein, putative	0.1	1	0.6	0.45	0.76	12.28	11.69
PF3D7_0206900.1	PFB0305ce1	merozoite surface protein 5 (MSP5)	0.1	1	0.63	0.44	0.82	12.78	12.05
PF3D7_0724800	MAL7P1.137e1	kelch protein, putative	0.1	1	0.6	0.45	0.76	12.42	12.18
PF3D7_1216600	PFL0800c	cell traversal protein for ookinetes and sporozoites (CelTOS)	0.11	1	0.6	0.44	0.77	12.68	12.27
PF3D7_0310500	PFC0440ce1s2	DEAD box helicase, putative	0.11	1	0.55	0.37	0.74	12.96	12.53
PF3D7_0727700	PF07_0114e1s1	conserved Plasmodium protein, unknown function	0.11	1	0.64	0.48	0.8	12.28	11.94
PF3D7_1252100	PFL2505ce5s1	rhoptry neck protein 3 (RON3)	0.12	1	0.62	0.45	0.79	10.83	10.51
PF3D7_0525800	PFE1285we1s1	membrane skeletal protein IMC1-related	0.12	1	0.63	0.47	0.8	12.15	11.83
PF3D7_0302200	PFC0110we1	cytoadherence linked asexual protein 3.2 (CLAG3.2)	0.12	1	0.62	0.46	0.79	12.71	12.26
PF3D7_0203200	PFB0150ce2s1	conserved Plasmodium protein, unknown function	0.12	1	0.62	0.47	0.77	10.57	10.2
PF3D7_1464700	PF14_0615e1s1	ATP synthase (C/AC39) subunit, putative	0.12	1	0.66	0.49	0.84	11.61	11.21
PF3D7_1408700	PF14_0084e1s2	conserved Plasmodium protein, unknown function	0.12	1	0.62	0.46	0.78	11.92	11.56
PF3D7_1033100	PF10_0322s2	S-adenosylmethionine decarboxylase/ornithine decarboxylase (AdoMetDC/ODC)	0.12	1	0.64	0.51	0.77	13.46	13.13
PF3D7_0932300	PFI1570ce1s1	M18 aspartyl aminopeptidase (M18AAP)	0.13	1	0.61	0.44	0.78	11.72	11.42
PF3D7_0424600	PFD1170ce2s1	Plasmodium exported protein (PHISTb), unknown function	0.13	1	0.62	0.45	0.79	12.22	11.76
PF3D7_1100200	PF11_0008e1s3	erythrocyte membrane protein 1, PfEMP1 (VAR)	0.13	1	0.63	0.48	0.78	13.12	12.42
PF3D7_1463200	PF14_0601e2s1	replication factor C3 (RFC3)	0.14	1	0.61	0.46	0.76	12.6	12.15
PF3D7_0918900	PFI0925we1s2	gamma-glutamylcysteine synthetase (gammaGCS)	0.15	1	0.6	0.45	0.75	9.37	9.15
PF3D7_1142100	PF11_0433e1s1	conserved Plasmodium protein, unknown function	0.15	1	0.61	0.45	0.76	12.76	12.51
PF3D7_0711500	MAL7P1.38e1s1	regulator of chromosome condensation, putative	0.15	1	0.62	0.46	0.79	11.03	10.73
PF3D7_0617200	MAL6P1.254e3	conserved Plasmodium protein, unknown function	0.15	1	0.66	0.48	0.83	11.2	10.85
PF3D7_1335600	MAL13P1.178e2	conserved Plasmodium protein, unknown function	0.15	1	0.6	0.44	0.76	13.07	12.77
PF3D7_1212900	PFL0635ce1s2	bromodomain protein, putative	0.16	1	0.62	0.48	0.75	9.25	9.03
PF3D7_0316300.2	PFC0710we3	inorganic pyrophosphatase, putative	0.16	1	0.57	0.42	0.72	11.52	11.16
PF3D7_0307700	PFC0325ce3s2	conserved Plasmodium protein, unknown function	0.16	1	0.58	0.43	0.73	13.21	12.77
PF3D7_1020200	PF10_0195e3s1	kinesin, putative	0.16	1	0.6	0.45	0.76	12.47	12.1
PF3D7_0819800	MAL8P1.60e15s1	conserved Plasmodium protein, unknown function	0.16	1	0.6	0.44	0.77	12.23	11.67
PF3D7_0507800	PFE0385ws2	conserved Plasmodium protein, unknown function	0.17	1	0.62	0.48	0.77	12.1	11.71
PF3D7_0500800	PFE0040ce2s2	mature parasite-infected erythrocyte surface antigen,erythrocyte membrane protein 2 (MESA)	0.17	1	0.6	0.45	0.75	10.83	10.34
PF3D7_0420000	PFD0970cs2	zinc finger protein, putative	0.17	1	0.61	0.44	0.78	11.25	10.93
PF3D7_1473100	PF14_0699e2s1	GTPase activator, putative	0.17	1	0.61	0.47	0.76	13.65	13.33
PF3D7_1425600	PF14_0236s2	zinc finger protein, putative	0.17	1	0.59	0.44	0.75	12.18	11.83
PF3D7_1014600	PF10_0143e1s3	transcriptional coactivator ADA2 (ADA2)	0.17	1	0.6	0.43	0.77	12.85	12.5
PF3D7_0522400	PFE1120we3s2	conserved Plasmodium protein, unknown function	0.18	1	0.66	0.5	0.82	12.4	12.14
PF3D7_0213700	PFB0620we1s1	conserved protein, unknown function	0.18	1	0.59	0.43	0.75	10.35	10.07
PF3D7_1104200	PF11_0053e1s2	chromatin remodeling protein (SNF2L)	0.18	1	0.63	0.46	0.8	11.94	11.54
PF3D7_1022200	PF10_0215e2s1	conserved Plasmodium membrane protein, unknown function	0.18	1	0.61	0.44	0.77	12.48	12.15
PF3D7_1322200	MAL13P1.123e1s1	conserved protein, unknown function	0.18	1	0.64	0.49	0.79	12.5	12.21
PF3D7_1217200	PFL0830we1s1	snoRNA-associated small subunit rRNA processing protein, putative	0.19	1	0.62	0.48	0.76	9.4	9.17
PF3D7_1211900	PFL0590ce1s1	non-SERCA-type Ca2 -transporting P-ATPase (ATP4)	0.19	1	0.64	0.48	0.8	14.92	14.67
PF3D7_0310300	PFC0430we1s1	phosphoglycerate mutase, putative	0.19	1	0.58	0.42	0.75	12.81	12.48
PF3D7_0115000	PFA0725we3s1	surface-associated interspersed protein 1.3 (SURFIN 1.3) (SURF1.3)	0.19	1	0.45	0.28	0.62	12.24	12.03
PF3D7_1473200	PF14_0700e1s1	DnaJ protein, putative	0.19	1	0.61	0.45	0.78	11.04	10.73
PF3D7_1142700	PF11_0439	conserved protein, unknown function	0.19	1	0.6	0.44	0.76	10.81	10.52
PF3D7_1140700	PF11_0418e1s2	conserved Plasmodium protein, unknown function	0.19	1	0.59	0.43	0.75	11.06	10.49
PF3D7_1027800	PF10_0272	60S ribosomal protein L3, putative	0.19	1	0.62	0.46	0.78	10.64	10.42
PF3D7_1018600	PF10_0179e1s2	conserved Plasmodium protein, unknown function	0.19	1	0.62	0.46	0.77	9.83	9.56
PF3D7_0705000	PF07_0020e1s2	methyltransferase, putative	0.19	1	0.58	0.42	0.75	12.64	12.22
PF3D7_0729900	MAL7P1.162e1s1	dynein heavy chain, putative	0.19	1	0.61	0.46	0.77	11.54	11.27
PF3D7_0404600	PFD0225ws3	conserved Plasmodium membrane protein, unknown function	0.2	1	0.6	0.44	0.76	13.37	13.1
PF3D7_1438100	PF14_0361	secretory complex protein 62 (SEC62)	0.2	1	0.44	0.29	0.59	13.47	13.11
PF3D7_1136500.2	PF11_0377e6s1	casein kinase 1	0.2	1	0.61	0.46	0.76	12.49	12.22
PF3D7_1020700	PF10_0200e1s1	ribosomal processing ATPase, putative	0.2	1	0.58	0.42	0.74	14.8	14.43
PF3D7_0718000	MAL7P1.89e9s3	dynein heavy chain, putative	0.2	1	0.6	0.43	0.76	12.59	12.39
PF3D7_1229100	PFL1410cs1	ABC transporter, (CT family) (MRP2)	0.21	1	0.59	0.44	0.73	13.48	13.12
PF3D7_0304800	PFC0220we1s2	conserved Plasmodium membrane protein, unknown function	0.21	1	0.6	0.43	0.77	11.92	11.71
PF3D7_1470100	PF14_0668e1s3	conserved Plasmodium protein, unknown function	0.21	1	0.6	0.44	0.75	12.15	11.83
PF3D7_1360500	PF13_0320e9	guanylyl cyclase beta (GCbeta)	0.21	1	0.59	0.45	0.74	12.13	11.86
PF3D7_1035200	PF10_0343	S-antigen	0.21	1	0.58	0.43	0.74	12.85	12.42
PF3D7_1023900	PF10_0232s4	chromodomain-helicase-DNA-binding protein 1 homolog, putative (CHD1)	0.21	1	0.59	0.44	0.75	11.05	10.74
PF3D7_0317700	PFC0780we1s2	CPSF (cleavage and polyadenylation specific factor), subunit A, putative	0.22	1	0.45	0.28	0.62	12.24	11.98
PF3D7_0310300	PFC0430we1s2	phosphoglycerate mutase, putative	0.22	1	0.62	0.48	0.75	9.24	9.04
PF3D7_1453000	PF14_0495s2	conserved Plasmodium protein, unknown function	0.22	1	0.57	0.39	0.75	13.97	13.7
PF3D7_1122800	PF11_0239e1s1	calcium dependent protein kinase 6 (CDPK6)	0.22	1	0.63	0.46	0.79	11.68	11.36
PF3D7_1020200	PF10_0195e2s1	kinesin, putative	0.22	1	0.61	0.45	0.76	10.63	10.44
PF3D7_1001000	PF10_0013e2s1	Plasmodium exported protein (hyp12), unknown function (PfJ13)	0.22	1	0.59	0.42	0.75	13.34	13
PF3D7_0709900	MAL7P1.29e1s2	conserved Plasmodium membrane protein, unknown function	0.22	1	0.57	0.43	0.72	12.56	12.21
PF3D7_0629700	MAL6P1.131e1s3	SET domain protein, putative (SET1)	0.22	1	0.58	0.42	0.75	12.16	11.86
PF3D7_1214100	PFL0685we4	phosphatidylinositol-glycan biosynthesis class O protein, putative	0.23	1	0.6	0.44	0.76	13.62	13.28
PF3D7_0935800	PFI1730we9	cytoadherence linked asexual protein 9 (CLAG9)	0.23	1	0.47	0.29	0.65	13.33	12.98
PF3D7_0517400	PFE0870we1s1	FACT complex subunit SPT16, putative (FACT-L)	0.23	1	0.59	0.44	0.75	11.36	11.1
PF3D7_1466300	PF14_0632e1s2	26S proteasome regulatory subunit, putative	0.23	1	0.58	0.44	0.72	12.38	12.02
PF3D7_1142300	PF11_0435e2s1	conserved Plasmodium membrane protein, unknown function	0.23	1	0.61	0.44	0.77	11.66	11.39
PF3D7_1116700	PF11_0174e1s1	cathepsin C, homolog,dipeptidyl peptidase 1 (DPAP1)	0.23	1	0.6	0.42	0.78	12.4	12.14
PF3D7_1013500	PF10_0132e1s1	phosphoinositide-specific phospholipase C (PI-PLC)	0.23	1	0.56	0.41	0.7	12.86	12.54
PF3D7_0808600	PF08_0107e1s2	erythrocyte membrane protein 1, PfEMP1 (VAR)	0.23	1	0.57	0.4	0.74	12.76	12.22
PF3D7_0816600	PF08_0063e1s1	ClpB protein, putative (ClpB1)	0.23	1	0.6	0.45	0.75	9.33	9.14
PF3D7_0628200	MAL6P1.146s3	protein kinase PK4 (PK4)	0.23	1	0.58	0.44	0.72	12.37	12.19
PF3D7_1321300	MAL13P1.116e1s3	conserved Plasmodium membrane protein, unknown function	0.23	1	0.6	0.43	0.77	11.73	11.48
PF3D7_1465800	PF14_0626e5s2	dynein beta chain, putative	0.24	1	0.6	0.44	0.76	13.31	13
PF3D7_1448300	PF14_0461s1	conserved Plasmodium protein, unknown function	0.24	1	0.56	0.4	0.72	13.26	13.03
PF3D7_1441300	PF14_0392e5s1	serine/threonine protein kinase, putative	0.24	1	0.49	0.31	0.67	12.39	12.01
PF3D7_1421200	PF14_0205e1s1	40S ribosomal protein S25, putative	0.24	1	0.6	0.44	0.77	11.37	11.08
PF3D7_1340600	PF13_0222e1s1	RNA lariat debranching enzyme, putative (DBR1)	0.24	1	0.59	0.46	0.73	9.36	9.19
PF3D7_1133400	PF11_0344	apical membrane antigen 1 (AMA1)	0.24	1	0.63	0.48	0.79	13.98	13.65
PF3D7_1027300	PF10_0268e3s1	peroxiredoxin (nPrx)	0.24	1	0.59	0.43	0.74	10.79	10.4
PF3D7_1227300	PFL1320we1s2	conserved Plasmodium protein, unknown function	0.25	1	0.67	0.52	0.82	11.13	10.88
PF3D7_1218300	PFL0885we1s1	adaptor protein subunit, putative	0.25	1	0.58	0.42	0.74	12.19	11.99
PF3D7_1216900	PFL0815we1s1	DNA-binding chaperone, putative	0.25	1	0.59	0.41	0.76	12.38	12.01
PF3D7_0917900	PFI0875we2	heat shock protein 70 (Hsp70-2)	0.25	1	0.57	0.4	0.74	13.74	13.44
PF3D7_0105600	PFA0275ce3	conserved Plasmodium protein, unknown function	0.25	1	0.61	0.46	0.76	11.33	11.01
PF3D7_1317300	PF13_0098e5s1	conserved Plasmodium protein, unknown function	0.25	1	0.59	0.43	0.74	12.98	12.64
PF3D7_1149500	PF11_0512e4	ring-infected erythrocyte surface antigen 2, pseudogene (RESA2)	0.25	1	0.6	0.44	0.76	11.86	11.58
PF3D7_1014600	PF10_0143e1s2	transcriptional coactivator ADA2 (ADA2)	0.25	1	0.58	0.43	0.73	12.81	12.51
PF3D7_0800200	PF08_0141e2s1	erythrocyte membrane protein 1, PfEMP1 (VAR)	0.25	1	0.59	0.41	0.76	11.95	11.69
PF3D7_1357800	MAL13P1.283e3s1	TCP-1/cpn60 chaperonin family, putative	0.25	1	0.57	0.42	0.72	15.09	14.75
PF3D7_1346400	MAL13P1.234e1s3	conserved Plasmodium protein, unknown function	0.25	1	0.61	0.46	0.76	14.23	14.03
PF3D7_0102500	PFA0125ce1s2	erythrocyte binding antigen-181 (EBA181)	0.26	1	0.59	0.44	0.73	12.69	12.19
PF3D7_1470100	PF14_0668e1s2	conserved Plasmodium protein, unknown function	0.26	1	0.54	0.39	0.7	12.49	12.26
PF3D7_1449000	PF14_0467e3	conserved Plasmodium protein, unknown function	0.26	1	0.59	0.44	0.75	10.38	10.08
PF3D7_1408700	PF14_0084e2s1	conserved Plasmodium protein, unknown function	0.26	1	0.58	0.41	0.75	13.28	13.07
PF3D7_1364200	PF13_0339e1s1	conserved Plasmodium protein, unknown function	0.26	1	0.58	0.41	0.74	11.32	10.97
PF3D7_1304100	MAL13P1.22e1s1	DNA ligase I (LigI)	0.26	1	0.58	0.41	0.74	12.76	12.56
PF3D7_0905300	PFI0260cs6	dynein heavy chain, putative	0.27	1	0.55	0.4	0.71	13.1	12.81
PF3D7_0106700	PFA0330ws1	small ribosomal subunit assembling AARP2 protein (AARP2)	0.27	1	0.58	0.4	0.76	12.53	12.16
PF3D7_1139300	PF11_0404e2s2	transcription factor with AP2 domain(s) (ApiAP2)	0.27	1	0.59	0.41	0.76	11.47	11.23
PF3D7_1120600	PF11_0213e1s2	conserved Plasmodium protein, unknown function	0.27	1	0.58	0.44	0.73	11.04	10.75
PF3D7_1107300	PF11_0086s1	polyadenylate-binding protein-interacting protein 1, putative (PAIP1)	0.27	1	0.42	0.24	0.61	11.72	11.44
PF3D7_1202200	PFL0110c	mitochondrial phosphate carrier protein (MPC)	0.28	1	0.59	0.44	0.75	11.8	11.52
PF3D7_1401100	PF14_0013e2s1	DnaJ protein, putative	0.28	1	0.62	0.47	0.78	12.9	12.62
PF3D7_1135400	PF11_0364e1s1	conserved Plasmodium protein, unknown function	0.28	1	0.62	0.47	0.78	12.56	12.36
PF3D7_1007700	PF10_0075e1s2	transcription factor with AP2 domain(s) (ApiAP2)	0.28	1	0.45	0.28	0.62	14.1	13.72
PF3D7_0804500	MAL8P1.139e2s3	conserved Plasmodium membrane protein, unknown function	0.28	1	0.57	0.4	0.75	13	12.72
PF3D7_1336200	MAL13P1.180e1	conserved Plasmodium protein, unknown function	0.28	1	0.62	0.44	0.79	10.44	10.18
PF3D7_0933500	PFI1620cs1	conserved Plasmodium protein, unknown function	0.29	1	0.56	0.42	0.71	13.33	13.13
PF3D7_0111000	PFA0535ce1s2	kinesin, putative	0.29	1	0.51	0.32	0.69	12.77	12.44
PF3D7_1410400	PF14_0102e1s1	rhoptry-associated protein 1 (RAP1)	0.29	1	0.58	0.43	0.73	15.37	15.14
PF3D7_0721700	PF07_0089	secreted ookinete protein, putative (PSOP1)	0.29	1	0.58	0.41	0.75	12.31	12.03
PF3D7_0829000	MAL8P1.11e2s1	conserved Plasmodium membrane protein, unknown function	0.29	1	0.57	0.41	0.73	12.65	12.37
PF3D7_1303800	MAL13P1.19e1s5	conserved Plasmodium protein, unknown function	0.29	1	0.58	0.42	0.74	11.1	10.8
PF3D7_1211200	PFL0555ce1s1	conserved Plasmodium protein, unknown function	0.3	1	0.59	0.42	0.76	13.38	13.15
PF3D7_0404800	PFD0235ce1	conserved Plasmodium protein, unknown function	0.3	1	0.55	0.41	0.7	12.31	12.04
PF3D7_1433400	PF14_0315e1	conserved Plasmodium membrane protein, unknown function	0.3	1	0.58	0.42	0.74	11.82	11.57
PF3D7_1037600	PF10_0369e3s1	DNA repair helicase rad25, putative	0.3	1	0.6	0.44	0.76	12.81	12.67
PF3D7_0719400	MAL7P1.102s2	conserved Plasmodium protein, unknown function	0.3	1	0.56	0.43	0.7	11.83	11.59
PF3D7_1356800	MAL13P1.278e1s5	serine/threonine protein kinase, putative (ARK3)	0.3	1	0.57	0.41	0.72	11.87	11.58
PF3D7_1250800	PFL2440we2s2	DNA repair protein rhp16, putative	0.31	1	0.56	0.41	0.71	12.64	12.46
PF3D7_0522900	PFE1145we1s1	zinc finger protein, putative	0.31	1	0.59	0.42	0.76	11.43	11.14
PF3D7_0511800	PFE0585ce2	myo-inositol 1-phosphate synthase, putative	0.31	1	0.57	0.39	0.76	11.83	11.64
PF3D7_0318300	PFC0810ce2s1	conserved Plasmodium protein, unknown function	0.31	1	0.59	0.44	0.75	11.8	11.63
PF3D7_0214100	PFB0640ce1s2	protein transport protein sec31 (SEC31)	0.31	1	0.59	0.42	0.75	12.48	12.26
PF3D7_1408800	PF14_0085e1s1	conserved Plasmodium protein, unknown function	0.31	1	0.46	0.3	0.62	12	11.62
PF3D7_1134700	PF11_0358e2s2	DNA-directed RNA polymerase 1, subunit 2, putative	0.31	1	0.56	0.4	0.72	14.69	14.46
PF3D7_0731500	PF07_0128e1s2	erythrocyte binding antigen-175 (EBA175)	0.31	1	0.44	0.27	0.61	13.22	12.74
PF3D7_1232100	PFL1545ce2	60 kDa chaperonin (CPN60)	0.32	1	0.59	0.43	0.75	11.96	11.71
PF3D7_0522400	PFE1120we4s3	conserved Plasmodium protein, unknown function	0.32	1	0.55	0.4	0.7	13.12	12.82
PF3D7_0318200	PFC0805we1s1	DNA-directed RNA polymerase II, putative	0.32	1	0.46	0.28	0.64	13.23	12.99
PF3D7_1442400	PF14_0402e1s3	conserved Plasmodium protein, unknown function	0.32	1	0.61	0.45	0.77	13.07	12.7
PF3D7_1329000	PF13_0150e1s2	DNA-directed RNA polymerase 3 largest subunit	0.32	1	0.58	0.42	0.74	10.49	10.29
PF3D7_1366300	MAL13P1.333e2s2	conserved Plasmodium protein, unknown function	0.32	1	0.57	0.41	0.72	10.68	10.37
PF3D7_0307800	PFC0330w	conserved Plasmodium protein, unknown function	0.33	1	0.61	0.43	0.79	11.53	11.26
PF3D7_1004200	PF10_0045e2s2	conserved Plasmodium membrane protein, unknown function	0.33	1	0.59	0.42	0.76	11.99	11.72
PF3D7_0728000	PF07_0117e2	eukaryotic translation initiation factor 2 alpha subunit, putative	0.33	1	0.65	0.48	0.81	11.5	11.15
PF3D7_1114900	PF11_0158e1s1	conserved Plasmodium protein, unknown function	0.34	1	0.58	0.42	0.75	11.81	11.62
PF3D7_0905300	PFI0260cs5	dynein heavy chain, putative	0.35	1	0.56	0.38	0.73	12.48	12.25
PF3D7_0905300	PFI0260cs2	dynein heavy chain, putative	0.35	1	0.58	0.43	0.73	12.36	12.1
PF3D7_0904900	PFI0240ce1s1	Cu2 -transporting ATPase, putative (CUP)	0.35	1	0.46	0.29	0.63	13.56	13.38
PF3D7_1364200	PF13_0339e1s2	conserved Plasmodium protein, unknown function	0.35	1	0.56	0.4	0.72	12.17	11.94
PF3D7_1149000	PF11_0507e1s2	antigen 332, DBL-like protein (Pf332)	0.35	1	0.55	0.41	0.7	10.16	9.93
PF3D7_1008100	PF10_0079s4	conserved Plasmodium protein, unknown function	0.35	1	0.56	0.41	0.72	11.48	11.27
PF3D7_0818900	PF08_0054	heat shock protein 70 (Hsp70)	0.35	1	0.6	0.42	0.77	14.37	14.09
PF3D7_0723900	MAL7P1.126e1s2	conserved Plasmodium protein, unknown function	0.35	1	0.56	0.41	0.71	11.47	11.29
PF3D7_1317800	MAL13P1.92e2	40S ribosomal protein S15/S19, putative	0.35	1	0.61	0.45	0.78	10.42	10.15
PF3D7_0408900.1	PFD0440we3s1	peptidase, M22 family, putative	0.36	1	0.6	0.43	0.77	10.55	10.34
PF3D7_1464000	PF14_0608e1s1	YL1 nuclear protein, putative	0.36	1	0.55	0.4	0.71	13.94	13.64
PF3D7_1424400	PF14_0231e3	60S ribosomal protein L7-3, putative	0.36	1	0.56	0.41	0.72	12.17	11.92
PF3D7_1407700	PF14_0074e1	conserved Plasmodium protein, unknown function	0.36	1	0.57	0.42	0.72	13.21	13.01
PF3D7_0529400.1	PFE1465we5s1	conserved Plasmodium protein, unknown function	0.37	1	0.59	0.44	0.73	13.12	12.93
PF3D7_0422500	PFD1060we1s3	pre-mRNA-splicing helicase BRR2, putative (BRR2)	0.37	1	0.56	0.4	0.73	12.39	12.16
PF3D7_1037600	PF10_0369e2s1	DNA repair helicase rad25, putative	0.37	1	0.57	0.42	0.73	12.51	12.23
PF3D7_0907200	PFI0345we1s2	GTPase activator, putative	0.38	1	0.57	0.41	0.72	12.65	12.39
PF3D7_0513200	PFE0655we2s3	conserved Plasmodium protein, unknown function	0.38	1	0.55	0.38	0.71	13.02	12.8
PF3D7_0420000	PFD0970cs3	zinc finger protein, putative	0.38	1	0.61	0.43	0.79	12.05	11.82
PF3D7_1123100	PF11_0242e2s1	calcium-dependent protein kinase 7 (CDPK7)	0.38	1	0.63	0.46	0.81	10.38	10.13
PF3D7_0903400	PFI0165ce1s3	DEAD/DEAH box helicase, putative	0.39	1	0.58	0.41	0.76	10.89	10.73
PF3D7_0220000	PFB0915we2s2	liver stage antigen 3 (LSA3)	0.39	1	0.55	0.38	0.72	12.94	12.65
PF3D7_0402100	PFD0095ce2s1	Plasmodium exported protein (PHISTb), unknown function	0.4	1	0.58	0.42	0.75	11.04	10.82
PF3D7_1432900	PF14_0311e1s1	SF-assemblin, putative	0.4	1	0.59	0.41	0.76	12.02	11.82
PF3D7_1409800	PF14_0096e1s1	RNA binding protein Bruno, putative (HoBo)	0.4	1	0.6	0.45	0.74	11.96	11.79
PF3D7_1335300	MAL13P1.176e1s1	reticulocyte binding protein 2 homologue b (RH2b)	0.4	1	0.56	0.41	0.71	13.66	13.25
PF3D7_1245100	PFL2165we2s1	kinesin-like protein, putative	0.41	1	0.56	0.39	0.73	11.66	11.44
PF3D7_1209300	PFL0465ce1s1	zinc finger transcription factor (KROX1)	0.41	1	0.57	0.41	0.72	12.4	12.22
PF3D7_1203900	PFL0190we4s1	ubiquitin conjugating enzyme E2, putative (UBC)	0.41	1	0.58	0.4	0.75	10.48	10.29
PF3D7_0515600	PFE0780we1s1	conserved Plasmodium protein, unknown function	0.41	1	0.62	0.45	0.79	10.06	9.83
PF3D7_0804500	MAL8P1.139e3	conserved Plasmodium membrane protein, unknown function	0.41	1	0.57	0.42	0.72	13.66	13.48
PF3D7_1218200	PFL0880ce1s2	conserved Plasmodium protein, unknown function	0.42	1	0.54	0.38	0.69	11.49	11.17
PF3D7_0501100.1	PFE0055ce3s1	heat shock protein 40, type II (HSP40)	0.42	1	0.56	0.41	0.72	13.77	13.54
PF3D7_0407700	PFD0380ce2s2	conserved Plasmodium protein, unknown function	0.42	1	0.57	0.42	0.72	14.68	14.48
PF3D7_0103400	PFA0170ce1s1	zinc-carboxypeptidase, putative	0.42	1	0.55	0.39	0.72	12.55	12.34
PF3D7_1439800	PF14_0377e1	vesicle-associated membrane protein, putative	0.42	1	0.46	0.3	0.63	12.79	12.63
PF3D7_1431300	PF14_0292e1s1	large ribosomal subunit associated GTPase, putative	0.42	1	0.6	0.44	0.76	10.78	10.53
PF3D7_1405400	PF14_0051e2s1	DNA mismatch repair protein, putative	0.42	1	0.57	0.42	0.73	9.79	9.58
PF3D7_1337500	PF13_0210e1s1	conserved Plasmodium protein, unknown function	0.42	1	0.54	0.38	0.7	12.69	12.54
PF3D7_0823300	PF08_0034e1s1	histone acetyltransferase GCN5 (GCN5)	0.42	1	0.57	0.41	0.73	13.44	13.31
PF3D7_1202300	PFL0115we14s1	dynein heavy chain, putative	0.43	1	0.53	0.37	0.69	11.47	11.26
PF3D7_0524000	PFE1195w	karyopherin beta (KASbeta)	0.43	1	0.47	0.31	0.62	11.53	11.36
PF3D7_0518700	PFE0935ce3s1	mRNA-binding protein PUF1 (PUF1)	0.43	1	0.57	0.41	0.73	12.27	12.1
PF3D7_1361700	PF13_0327e1	cytochrome c oxidase subunit 2, putative	0.43	1	0.57	0.41	0.73	13.36	13.12
PF3D7_1109900	PF11_0106	apicoplast ribosomal protein L36e precursor, putative	0.43	1	0.55	0.39	0.72	11.86	11.66
PF3D7_0812100	PF08_0089e1s1	conserved Plasmodium protein, unknown function	0.43	1	0.59	0.43	0.74	12	11.82
PF3D7_0628200	MAL6P1.146s2	protein kinase PK4 (PK4)	0.43	1	0.56	0.38	0.75	12.96	12.81
PF3D7_0629700	MAL6P1.131e1s1	SET domain protein, putative (SET1)	0.43	1	0.55	0.39	0.71	11.52	11.34
PF3D7_0511200	PFE0555we2	stearoyl-CoA delta 9 desaturase, putative	0.44	1	0.56	0.38	0.73	12.33	12.14
PF3D7_1456700	PF14_0540	conserved Plasmodium protein, unknown function	0.44	1	0.55	0.37	0.73	10.79	10.63
PF3D7_0512200	PFE0605c	glutathione synthetase (GS)	0.45	1	0.55	0.38	0.71	12.19	12.07
PF3D7_0302500	PFC0120we8s1	cytoadherence linked asexual protein 3.1 (CLAG3.1)	0.45	1	0.53	0.37	0.7	13.05	12.83
PF3D7_1434500	PF14_0326e2s4	dynein-related AAA-type ATPase, putative	0.45	1	0.54	0.38	0.71	12	11.79
PF3D7_1337500	PF13_0210e1s3	conserved Plasmodium protein, unknown function	0.45	1	0.45	0.29	0.61	11.86	11.65
PF3D7_0808200	PF08_0108e1s1	plasmepsin X	0.45	1	0.58	0.41	0.74	11.49	11.31
PF3D7_0219600	PFB0895ce1s1	replication factor C subunit 1, putative	0.46	1	0.53	0.36	0.71	12.96	12.81
PF3D7_0207600	PFB0340ce2s1	serine repeat antigen 5 (SERA5)	0.46	1	0.55	0.39	0.72	13.53	13.24
PF3D7_0107100	PFA0350c	conserved Plasmodium protein, unknown function	0.46	1	0.47	0.3	0.63	12.66	12.48
PF3D7_1475400	PF14_0722e2s2	cysteine repeat modular protein 4 (CRMP4)	0.46	1	0.46	0.29	0.62	12.36	12.22
PF3D7_1016900	PF10_0164e1s1	early transcribed membrane protein 10.3 (ETRAMP10.3)	0.46	1	0.61	0.43	0.79	11.51	11.34
PF3D7_0806800	PF08_0113e1s1	vacuolar proton translocating ATPase subunit A, putative	0.46	1	0.56	0.4	0.72	13.18	12.98
PF3D7_0812300	PF08_0088	conserved Plasmodium protein, unknown function	0.46	1	0.56	0.43	0.69	10.47	10.3
PF3D7_0823300	PF08_0034e1s2	histone acetyltransferase GCN5 (GCN5)	0.46	1	0.58	0.42	0.74	13.63	13.39
PF3D7_1364400	MAL13P1.323e1s4	conserved Plasmodium protein, unknown function	0.46	1	0.56	0.4	0.73	11.26	11.18
PF3D7_0918900	PFI0925we1s1	gamma-glutamylcysteine synthetase (gammaGCS)	0.47	1	0.58	0.42	0.75	12.21	12.05
PF3D7_1329000	PF13_0150e1s1	DNA-directed RNA polymerase 3 largest subunit	0.47	1	0.55	0.39	0.72	10.59	10.46
PF3D7_1110200	PF11_0108e1s1	pre-mRNA-processing factor 6, putative (PRPF6)	0.47	1	0.57	0.39	0.75	10.44	10.3
PF3D7_0800200	PF08_0141e1s3	erythrocyte membrane protein 1, PfEMP1 (VAR)	0.47	1	0.56	0.41	0.72	12.51	12.2
PF3D7_0208900	PFB0400we1s1	6-cysteine protein (P230p)	0.48	1	0.56	0.39	0.72	11.45	11.23
PF3D7_1442700	PF14_0405e2s2	conserved Plasmodium protein, unknown function	0.48	1	0.45	0.28	0.62	11.22	11.07
PF3D7_1300300	PF13_0003e1s2	erythrocyte membrane protein 1, PfEMP1 (VAR)	0.48	1	0.45	0.29	0.61	11.07	10.7
PF3D7_0725100	MAL7P1.138e1s1	conserved Plasmodium membrane protein, unknown function	0.48	1	0.48	0.32	0.64	13.74	13.6
PF3D7_0522400	PFE1120we3s3	conserved Plasmodium protein, unknown function	0.49	1	0.57	0.39	0.75	12.67	12.55
PF3D7_1022200	PF10_0215e4s1	conserved Plasmodium membrane protein, unknown function	0.49	1	0.57	0.4	0.73	11.2	10.93
PF3D7_1427400.1	PF14_0253e2	conserved Plasmodium membrane protein, unknown function	0.5	1	0.54	0.39	0.69	12.44	12.32
PF3D7_0801000	PF08_0137e2s2	Plasmodium exported protein (PHISTc), unknown function	0.5	1	0.58	0.42	0.75	13.19	12.99
PF3D7_0619000.1	MAL6P1.237e6s1	conserved Plasmodium protein, unknown function	0.5	1	0.47	0.27	0.66	12.57	12.44
PF3D7_1322200	MAL13P1.123e1s2	conserved protein, unknown function	0.5	1	0.54	0.39	0.68	12.91	12.72
PF3D7_0301700	PFC0085ce1s1	Plasmodium exported protein, unknown function	0.51	1	0.54	0.38	0.71	14.24	13.99
PF3D7_1474900	PF14_0717	trailer hitch homolog, putative (CITH)	0.51	1	0.53	0.38	0.69	10.06	9.94
PF3D7_0826100	MAL8P1.23s8	E3 ubiquitin-protein ligase, putative	0.51	1	0.57	0.43	0.72	11.98	11.83
PF3D7_0730900	MAL7P1.171e2s1	Plasmodium exported protein, unknown function	0.51	1	0.55	0.4	0.71	11.64	11.42
PF3D7_0826100	MAL8P1.23s7	E3 ubiquitin-protein ligase, putative	0.52	1	0.46	0.29	0.63	11.14	10.97
PF3D7_0108300	PFA0410ws1	conserved Plasmodium protein, unknown function	0.53	1	0.47	0.3	0.64	13.63	13.55
PF3D7_0927400	PFI1345ce2s1	conserved Plasmodium protein, unknown function	0.54	1	0.55	0.41	0.69	12.16	12.05
PF3D7_0302500	PFC0120we1s1	cytoadherence linked asexual protein 3.1 (CLAG3.1)	0.54	1	0.57	0.41	0.73	13.47	13.23
PF3D7_0207000	PFB0310ce1	merozoite surface protein 4 (MSP4)	0.54	1	0.53	0.35	0.7	15.09	14.86
PF3D7_1233300	PFL1605ws2	pentatricopeptide repeat protein, putative	0.55	1	0.55	0.39	0.7	13.1	12.99
PF3D7_1226900	PFL1300ce1s1	conserved Plasmodium protein, unknown function	0.55	1	0.51	0.37	0.65	12.23	12.1
PF3D7_0532400	PFE1605we2s1	Plasmodium exported protein (PHISTb), unknown function	0.55	1	0.48	0.32	0.64	13.44	13.19
PF3D7_0317700	PFC0780we1s1	CPSF (cleavage and polyadenylation specific factor), subunit A, putative	0.55	1	0.55	0.38	0.71	12.51	12.42
PF3D7_0310800	PFC0450w	conserved Plasmodium protein, unknown function	0.55	1	0.56	0.38	0.73	12.82	12.72
PF3D7_0302800	PFC0130ce1s1	conserved Plasmodium protein, unknown function	0.55	1	0.58	0.42	0.75	13.12	13.01
PF3D7_0203200	PFB0150ce1s1	conserved Plasmodium protein, unknown function	0.55	1	0.47	0.3	0.64	12.25	12.06
PF3D7_1448500	PF14_0463e1s4	chloroquine resistance marker protein (CRMP)	0.55	1	0.5	0.35	0.65	13.14	12.95
PF3D7_0817300	PF08_0060e1s3	asparagine-rich antigen	0.55	1	0.55	0.38	0.71	13.68	13.53
PF3D7_1228600	PFL1385ce1s1	merozoite surface protein 9 (MSP9)	0.56	1	0.47	0.3	0.65	13.41	13.15
PF3D7_0518300	PFE0915ce4s1	proteasome subunit beta type 1, putative	0.56	1	0.48	0.33	0.64	11.98	11.9
PF3D7_0315100	PFC0635ce1s1	translation initiation factor 4E (eIF4E)	0.56	1	0.47	0.31	0.62	12.96	12.82
PF3D7_0313200	PFC0555c	conserved Plasmodium protein, unknown function	0.56	1	0.55	0.39	0.71	10.01	9.88
PF3D7_0206500	PFB0285ce1s2	conserved Plasmodium protein, unknown function	0.56	1	0.56	0.4	0.72	12.18	12.08
PF3D7_1470100	PF14_0668e1s1	conserved Plasmodium protein, unknown function	0.56	1	0.51	0.33	0.69	11.86	11.69
PF3D7_1145100	PF11_0463	coatamer gamma subunit, putative	0.56	1	0.47	0.29	0.65	11.12	11.04
PF3D7_1023100	PF10_0224e1s4	dynein heavy chain, putative	0.56	1	0.52	0.37	0.68	12.97	12.79
PF3D7_0806600	MAL8P1.132e5s1	kinesin-like protein, putative	0.56	1	0.55	0.4	0.69	11.98	11.81
PF3D7_0703700	MAL7P1.14e1s1	conserved Plasmodium protein, unknown function	0.56	1	0.54	0.37	0.71	13.03	12.82
PF3D7_1315200	MAL13P1.78e1s2	conserved Plasmodium protein, unknown function	0.56	1	0.58	0.43	0.74	9.18	9.11
PF3D7_0907100	PFI0340cs1	conserved Plasmodium protein, unknown function	0.57	1	0.58	0.41	0.75	10.07	9.95
PF3D7_0303700	PFC0170ce1s1	dihydrolipoamide acyltransferase, putative	0.57	1	0.56	0.41	0.71	13.25	13.14
PF3D7_1431100	PF14_0290e1s1	conserved Plasmodium protein, unknown function	0.57	1	0.55	0.38	0.73	12.68	12.51
PF3D7_1024800	PF10_0242e2s2	conserved Plasmodium protein, unknown function	0.57	1	0.55	0.39	0.71	14.45	14.3
PF3D7_0709700	PF07_0040e1s1	lysophospholipase, putative	0.57	1	0.58	0.43	0.72	11.97	11.84
PF3D7_1252100	PFL2505ce6s1	rhoptry neck protein 3 (RON3)	0.58	1	0.56	0.37	0.75	12.46	12.38
PF3D7_0201900	PFB0095ce2s1	erythrocyte membrane protein 3 (EMP3)	0.58	1	0.54	0.37	0.71	10.48	10.37
PF3D7_1469600	PF14_0664e1s2	biotin carboxylase subunit of acetyl CoA carboxylase, putative (ACC1)	0.58	1	0.56	0.39	0.72	11.59	11.45
PF3D7_1466200	PF14_0631e1s3	conserved Plasmodium protein, unknown function	0.58	1	0.51	0.36	0.67	13.31	13.21
PF3D7_1433500	PF14_0316e1s2	DNA topoisomerase II, putative	0.58	1	0.52	0.38	0.67	11.07	10.94
PF3D7_1300300	PF13_0003e1s1	erythrocyte membrane protein 1, PfEMP1 (VAR)	0.58	1	0.54	0.36	0.72	11.07	10.72
PF3D7_1221000	PFL1010ce1s1	histone-lysine N-methyltransferase, H3 lysine-4 specific (SET10)	0.59	1	0.47	0.3	0.64	11.66	11.47
PF3D7_0907100	PFI0340cs2	conserved Plasmodium protein, unknown function	0.59	1	0.53	0.36	0.7	11.89	11.79
PF3D7_0318200	PFC0805we1s2	DNA-directed RNA polymerase II, putative	0.59	1	0.55	0.38	0.72	11.85	11.75
PF3D7_0317700	PFC0780we9s1	CPSF (cleavage and polyadenylation specific factor), subunit A, putative	0.59	1	0.5	0.35	0.66	10.99	10.91
PF3D7_1453800	PF14_0511e1s1	glucose-6-phosphate dehydrogenase-6-phosphogluconolactonase (G6PDH)	0.59	1	0.46	0.31	0.62	11.3	11.22
PF3D7_1321900	PF13_0125	conserved Plasmodium protein, unknown function	0.59	1	0.53	0.37	0.68	11.97	11.84
PF3D7_0802200	PF08_0131e1s1	1-cys peroxiredoxin (1-cyspxn)	0.59	1	0.54	0.37	0.71	11.72	11.52
PF3D7_0702400	PF07_0007e1s1	conserved Plasmodium protein, unknown function	0.59	1	0.49	0.33	0.65	12.31	12.25
PF3D7_1321300	MAL13P1.116e1s4	conserved Plasmodium membrane protein, unknown function	0.59	1	0.54	0.4	0.69	11.26	11.15
PF3D7_1465300	PF14_0620e1	tRNA 3???-trailer sequence RNase, putative	0.6	1	0.49	0.33	0.65	12.78	12.68
PF3D7_1417200	PF14_0170e1s4	NOT family protein, putative	0.6	1	0.51	0.33	0.69	12.65	12.56
PF3D7_1361900	PF13_0328e1s1	proliferating cell nuclear antigen (PCNA)	0.6	1	0.53	0.36	0.69	12.26	12.16
PF3D7_1121800	PF11_0226s3	petidase, M16 family	0.6	1	0.57	0.4	0.74	13.33	13.18
PF3D7_1014100	PF10_0138s1	conserved Plasmodium protein, unknown function	0.6	1	0.55	0.38	0.72	14.54	14.32
PF3D7_0708000	MAL7P1.25e1s1	cytoskeleton associated protein, putative	0.6	1	0.51	0.35	0.67	11.46	11.32
PF3D7_1207000	PFL0350ce3s1	conserved Plasmodium protein, unknown function	0.61	1	0.48	0.31	0.66	12.36	12.22
PF3D7_0501800	PFE0090we1s2	chromosome assembly factor 1 (CAF1)	0.61	1	0.54	0.37	0.71	13.65	13.47
PF3D7_1465800	PF14_0626e5s4	dynein beta chain, putative	0.61	1	0.51	0.36	0.66	12.28	12.12
PF3D7_1420400	PF14_0198e1s1	glycyl-tRNA synthetase,glycine--tRNA ligase (GlyRS)	0.61	1	0.47	0.31	0.63	12.41	12.32
PF3D7_1149000	PF11_0507e1s1	antigen 332, DBL-like protein (Pf332)	0.61	1	0.49	0.31	0.67	11.45	11.4
PF3D7_1139500.2	PF11_0405e2s1	AAA family ATPase, putative	0.61	1	0.54	0.37	0.71	10.66	10.61
PF3D7_1322200	MAL13P1.123e4s1	conserved protein, unknown function	0.61	1	0.55	0.39	0.72	12.38	12.32
PF3D7_1319900	MAL13P1.107s2	conserved Plasmodium protein, unknown function	0.61	1	0.5	0.34	0.66	13.06	12.93
PF3D7_1235300	PFL1705ws1	CCR4-NOT transcription complex subunit 4, putative (NOT4)	0.62	1	0.5	0.33	0.67	11.8	11.68
PF3D7_0522400	PFE1120we3s7	conserved Plasmodium protein, unknown function	0.62	1	0.51	0.34	0.67	12.27	12.05
PF3D7_0515600	PFE0780we6s1	conserved Plasmodium protein, unknown function	0.62	1	0.57	0.42	0.73	12.81	12.7
PF3D7_1112300	PF11_0129e1	conserved Plasmodium protein, unknown function	0.62	1	0.5	0.34	0.66	13.11	12.97
PF3D7_1110700	PF11_0114e3s1	actin-like protein homolog, ALP1 homolog	0.62	1	0.53	0.36	0.7	11.81	11.67
PF3D7_1015300	PF10_0150e1s1	methionine aminopeptidase 1b, putative (MetAP1b)	0.62	1	0.56	0.4	0.73	12.61	12.54
PF3D7_0819800	MAL8P1.60e4s1	conserved Plasmodium protein, unknown function	0.62	1	0.56	0.4	0.73	12.94	12.81
PF3D7_1208200	PFL0410we1s1	cysteine repeat modular protein 3 (CRMP3)	0.63	1	0.55	0.4	0.7	12.27	12.19
PF3D7_0921600	PFI1060we1s1	tetratricopeptide repeat family protein, putative	0.63	1	0.49	0.32	0.67	11.71	11.46
PF3D7_0409800	PFD0485w	conserved Plasmodium protein, unknown function	0.63	1	0.55	0.39	0.71	11.76	11.67
PF3D7_1454200	PF14_0515s2	conserved Plasmodium protein, unknown function	0.63	1	0.48	0.3	0.65	12.89	12.77
PF3D7_1134700	PF11_0358e2s1	DNA-directed RNA polymerase 1, subunit 2, putative	0.63	1	0.53	0.38	0.69	12.52	12.4
PF3D7_1122800	PF11_0239e1s2	calcium dependent protein kinase 6 (CDPK6)	0.63	1	0.56	0.37	0.75	11.15	11.07
PF3D7_1205500	PFL0275we1s2	zinc finger protein, putative	0.64	1	0.52	0.35	0.69	12.57	12.45
PF3D7_0518700	PFE0935ce1s1	mRNA-binding protein PUF1 (PUF1)	0.64	1	0.52	0.36	0.68	12.76	12.64
PF3D7_0420700	PFD0995ce1s2	erythrocyte membrane protein 1, PfEMP1 (VAR)	0.64	1	0.5	0.32	0.67	11.76	11.53
PF3D7_1475400	PF14_0722e3s3	cysteine repeat modular protein 4 (CRMP4)	0.64	1	0.55	0.41	0.69	11.32	11.23
PF3D7_1445300	PF14_0430e1	mitochondrial ribosomal protein S29 precursor, putative	0.64	1	0.53	0.37	0.7	12.61	12.53
PF3D7_1123600	PF11_0247	RAP protein, putative	0.64	1	0.56	0.39	0.73	11.15	11.02
PF3D7_1036400	PF10_0356e2s2	liver stage antigen 1 (LSA1)	0.64	1	0.54	0.38	0.71	13.23	12.9
PF3D7_0704300	PF07_0016s1	conserved Plasmodium membrane protein, unknown function	0.64	1	0.55	0.38	0.71	13.9	13.79
PF3D7_1453000	PF14_0495s1	conserved Plasmodium protein, unknown function	0.65	1	0.51	0.35	0.66	13.76	13.64
PF3D7_1451900	PF14_0494e1s2	small subunit rRNA processing factor, putative	0.65	1	0.49	0.31	0.67	12.84	12.78
PF3D7_1446800	PF14_0446e3s1	heme detoxification protein (HDP)	0.65	1	0.47	0.31	0.64	10.1	9.97
PF3D7_0826100	MAL8P1.23s9	E3 ubiquitin-protein ligase, putative	0.65	1	0.49	0.33	0.65	10.66	10.53
PF3D7_1335300	MAL13P1.176e1s2	reticulocyte binding protein 2 homologue b (RH2b)	0.65	1	0.51	0.34	0.68	11.92	11.77
PF3D7_1221000	PFL1010ce1s3	histone-lysine N-methyltransferase, H3 lysine-4 specific (SET10)	0.66	1	0.48	0.32	0.64	13.14	13.04
PF3D7_0930800	PFI1500we2s2	conserved Plasmodium membrane protein, unknown function	0.66	1	0.54	0.37	0.71	11.85	11.69
PF3D7_1126000	PF11_0270e1s1	threonyl-tRNA synthetase,Threonine--tRNA ligase (ThrRS)	0.66	1	0.5	0.35	0.66	11.06	11.02
PF3D7_1013600	PF10_0133s1	conserved Plasmodium protein, unknown function	0.66	1	0.48	0.33	0.62	12.42	12.33
PF3D7_1228800	PFL1395ce1s4	conserved Plasmodium protein, unknown function	0.67	1	0.54	0.37	0.71	12.18	12.09
PF3D7_1206200	PFL0310ce2	eukaryotic translation initiation factor 3 subunit 8, putative	0.67	1	0.53	0.38	0.68	11.16	11.04
PF3D7_0309600	PFC0400we1s1	60S acidic ribosomal protein P2, putative	0.67	1	0.54	0.38	0.7	9.47	9.4
PF3D7_0214200	PFB0645ce2	mitochondrial ribosomal protein L13 precursor, putative	0.67	1	0.53	0.38	0.69	12.59	12.48
PF3D7_0203200	PFB0150ce2s3	conserved Plasmodium protein, unknown function	0.67	1	0.56	0.39	0.73	11.52	11.4
PF3D7_1475500	PF14_0723e1s1	LCCL domain-containing protein (CCp1)	0.67	1	0.57	0.41	0.72	12.23	12.14
PF3D7_1139500.2	PF11_0405e1s1	AAA family ATPase, putative	0.67	1	0.57	0.41	0.72	12.7	12.62
PF3D7_1100200	PF11_0008e1s2	erythrocyte membrane protein 1, PfEMP1 (VAR)	0.67	1	0.47	0.31	0.62	12.53	12.25
PF3D7_1014300	PF10_0140e1s2	conserved protein, unknown function	0.67	1	0.53	0.38	0.69	10.71	10.59
PF3D7_0729900	MAL7P1.162e2s2	dynein heavy chain, putative	0.67	1	0.52	0.36	0.69	10.9	10.81
PF3D7_1239700	PFL1925we1s1	cell division protein FtsH, putative	0.68	1	0.53	0.37	0.69	13.99	13.87
PF3D7_0515600	PFE0780we8s1	conserved Plasmodium protein, unknown function	0.68	1	0.51	0.35	0.68	12.5	12.43
PF3D7_1465800	PF14_0626e4s1	dynein beta chain, putative	0.68	1	0.56	0.37	0.75	10.37	10.28
PF3D7_1448500	PF14_0463e1s1	chloroquine resistance marker protein (CRMP)	0.68	1	0.53	0.37	0.69	11.57	11.47
PF3D7_1417200	PF14_0170e1s3	NOT family protein, putative	0.68	1	0.55	0.39	0.7	12.7	12.63
PF3D7_1407900	PF14_0076e1s1	plasmepsin I (PMI)	0.68	1	0.54	0.35	0.74	12.81	12.7
PF3D7_1139300	PF11_0404e2s3	transcription factor with AP2 domain(s) (ApiAP2)	0.68	1	0.53	0.38	0.69	13.43	13.37
PF3D7_1104400	PF11_0055e1s1	conserved protein, unknown function	0.68	1	0.52	0.36	0.69	12.53	12.44
PF3D7_0803100	PF08_0127e1s2	conserved Plasmodium protein, unknown function	0.68	1	0.57	0.4	0.74	11.71	11.59
PF3D7_1303800	MAL13P1.19e1s1	conserved Plasmodium protein, unknown function	0.68	1	0.54	0.38	0.71	13.09	12.98
PF3D7_0318300	PFC0810ce3s1	conserved Plasmodium protein, unknown function	0.69	1	0.54	0.38	0.7	12.89	12.83
PF3D7_1308200	PF13_0044e2s1	carbamoyl phosphate synthetase (cpsSII)	0.69	1	0.55	0.38	0.72	12.01	11.89
PF3D7_1131400	PF11_0324e2s1	conserved Plasmodium protein, unknown function	0.69	1	0.53	0.36	0.7	11.17	11.06
PF3D7_1334200	PF13_0190e1s1	chaperone binding protein, putative	0.7	1	0.51	0.35	0.68	13.55	13.24
PF3D7_1138400	PF11_0395e1s2	guanylyl cyclase (GCalpha)	0.7	1	0.55	0.37	0.72	12.2	12.14
PF3D7_1123400	PF11_0245e1	translation elongation factor EF-1, subunit alpha, putative	0.7	1	0.56	0.37	0.74	12.65	12.56
PF3D7_1120600	PF11_0213e1s3	conserved Plasmodium protein, unknown function	0.7	1	0.55	0.38	0.72	10.77	10.69
PF3D7_1100200	PF11_0008e1s1	erythrocyte membrane protein 1, PfEMP1 (VAR)	0.7	1	0.52	0.35	0.68	12.99	12.78
PF3D7_1025500	PF10_0251e2s2	conserved Plasmodium protein, unknown function	0.7	1	0.59	0.43	0.75	10.48	10.38
PF3D7_0718300	MAL7P1.92e7s2	cysteine repeat modular protein 2 (CRMP2)	0.7	1	0.55	0.38	0.72	12.16	12.08
PF3D7_0907400	PFI0355ce1s1	ATP-dependent protease ATPase subunit ClpY (ClpY)	0.71	1	0.47	0.31	0.63	12.51	12.44
PF3D7_0310200	PFC0425we1s4	phd finger protein, putative	0.71	1	0.49	0.32	0.66	11.68	11.6
PF3D7_1462100	PF14_0591e1s1	conserved Plasmodium protein, unknown function	0.71	1	0.51	0.34	0.67	10.46	10.39
PF3D7_0730500	MAL7P1.167e1s3	conserved Plasmodium protein, unknown function	0.71	1	0.52	0.37	0.68	12.14	12.08
PF3D7_0617400	MAL6P1.252e1s3	erythrocyte membrane protein 1, PfEMP1 (VAR)	0.71	1	0.49	0.34	0.64	14.09	13.89
PF3D7_1252100	PFL2505ce7s1	rhoptry neck protein 3 (RON3)	0.72	1	0.48	0.32	0.64	12.89	12.84
PF3D7_1218100	PFL0875we1	conserved Plasmodium protein, unknown function	0.72	1	0.53	0.36	0.71	12.34	12.27
PF3D7_0904900	PFI0240ce1s3	Cu2 -transporting ATPase, putative (CUP)	0.72	1	0.49	0.32	0.66	11.98	11.87
PF3D7_0529400.1	PFE1465we9s1	conserved Plasmodium protein, unknown function	0.72	1	0.51	0.34	0.68	12.03	11.98
PF3D7_0207500	PFB0335ce3s1	serine repeat antigen 6 (SERA6)	0.72	1	0.52	0.36	0.68	13.36	13.25
PF3D7_1108700	PF11_0099e1s1	heat shock protein DnaJ homologue Pfj2	0.72	1	0.54	0.38	0.7	11.77	11.7
PF3D7_0709900	MAL7P1.29e3	conserved Plasmodium membrane protein, unknown function	0.72	1	0.49	0.33	0.66	12.87	12.79
PF3D7_1319900	MAL13P1.107s1	conserved Plasmodium protein, unknown function	0.72	1	0.48	0.31	0.66	12.11	12.07
PF3D7_1014300	PF10_0140e1s3	conserved protein, unknown function	0.73	1	0.51	0.36	0.66	12.48	12.37
PF3D7_0809200	PF08_0102e1s2	asparagine-rich antigen Pfa55-14 (pfa55-14)	0.73	1	0.48	0.32	0.65	12.11	12.01
PF3D7_0726400	MAL7P1.146e3s1	conserved Plasmodium membrane protein, unknown function	0.73	1	0.52	0.37	0.68	12.39	12.3
PF3D7_0933600	PFI1625ce1s1	organelle processing peptidase, putative	0.74	1	0.49	0.33	0.65	12.91	12.88
PF3D7_0306500	PFC0280ce1s1	conserved Plasmodium protein, unknown function	0.74	1	0.53	0.38	0.68	14.14	14.02
PF3D7_0302500	PFC0120we6s1	cytoadherence linked asexual protein 3.1 (CLAG3.1)	0.74	1	0.47	0.31	0.64	10.06	9.99
PF3D7_1439100	PF14_0370e2s1	DEAD/DEAH box helicase, putative	0.74	1	0.51	0.34	0.68	12.31	12.25
PF3D7_1035700	PF10_0348e1s1	duffy binding-like merozoite surface protein (DBLMSP)	0.74	1	0.51	0.35	0.66	10.83	10.74
PF3D7_0804500	MAL8P1.139e1s1	conserved Plasmodium membrane protein, unknown function	0.74	1	0.47	0.31	0.62	12.43	12.34
PF3D7_1303800	MAL13P1.19e1s3	conserved Plasmodium protein, unknown function	0.74	1	0.55	0.38	0.73	12.36	12.3
PF3D7_0905300	PFI0260cs7	dynein heavy chain, putative	0.75	1	0.48	0.33	0.63	11.77	11.68
PF3D7_0827800	PF08_0012e1s2	SET domain protein, putative (SET3)	0.75	1	0.54	0.38	0.7	12.31	12.29
PF3D7_0532100	PFE1590w	early transcribed membrane protein 5 (ETRAMP5)	0.76	1	0.49	0.32	0.66	14.89	14.75
PF3D7_1454200	PF14_0515s1	conserved Plasmodium protein, unknown function	0.76	1	0.52	0.34	0.7	12.55	12.49
PF3D7_1419200	PF14_0186e1s1	conserved Plasmodium protein, unknown function	0.76	1	0.53	0.36	0.69	9.29	9.28
PF3D7_1414600	PF14_0144e1s1	RNA guanylyltransferase (Pgt1)	0.76	1	0.53	0.36	0.7	11.71	11.67
PF3D7_1332200	PF13_0173e1s1	conserved Plasmodium protein, unknown function	0.76	1	0.56	0.41	0.71	11.82	11.74
PF3D7_1138400	PF11_0395e1s4	guanylyl cyclase (GCalpha)	0.76	1	0.49	0.31	0.67	12.63	12.56
PF3D7_1133200	PF11_0342e2s1	conserved Plasmodium protein, unknown function	0.76	1	0.55	0.38	0.73	12	11.97
PF3D7_1105600	PF11_0067e1s1	translocon component PTEX88 (PTEX88)	0.76	1	0.48	0.29	0.67	13.16	13.13
PF3D7_1023100	PF10_0224e1s2	dynein heavy chain, putative	0.76	1	0.53	0.35	0.71	11.6	11.51
PF3D7_1022000	PF10_0214e3	RNA binding protein, putative	0.76	1	0.58	0.41	0.76	11.65	11.57
PF3D7_0731500	PF07_0128e1s1	erythrocyte binding antigen-175 (EBA175)	0.76	1	0.5	0.33	0.66	13.51	13.43
PF3D7_0821400	MAL8P1.52e2s1	conserved Plasmodium protein, unknown function	0.76	1	0.53	0.37	0.69	11.58	11.54
PF3D7_0800700	MAL8P1.162e3s1	surface-associated interspersed gene 8.3 (SURFIN8.3) (SURF8.3)	0.76	1	0.48	0.3	0.66	12.72	12.65
PF3D7_0935900	PFI1735ce2s1	ring-exported protein 1 (REX1)	0.77	1	0.54	0.37	0.7	12.26	12.13
PF3D7_0929400	PFI1445we6s1	high molecular weight rhoptry protein 2 (RhopH2)	0.77	1	0.53	0.38	0.68	14.17	14.11
PF3D7_1407800	PF14_0075e1s1	plasmepsin IV (PM4)	0.77	1	0.51	0.34	0.67	12.68	12.62
PF3D7_1406200	PF14_0059e1s3	conserved Plasmodium protein, unknown function	0.77	1	0.52	0.35	0.7	11.1	11.06
PF3D7_1353100	PF13_0275e2s1	Plasmodium exported protein, unknown function	0.77	1	0.49	0.34	0.65	13.75	13.68
PF3D7_0800200	PF08_0141e1s2	erythrocyte membrane protein 1, PfEMP1 (VAR)	0.77	1	0.49	0.31	0.67	13.36	13.14
PF3D7_0802000	PF08_0132e1s2	glutamate dehydrogenase, putative (GDHc)	0.77	1	0.52	0.34	0.7	12.18	12.09
PF3D7_0726400	MAL7P1.146e5s2	conserved Plasmodium membrane protein, unknown function	0.77	1	0.49	0.32	0.66	12.71	12.65
PF3D7_0405400	PFD0265we2s1	pre-mRNA-processing-splicing factor 8, putative (PRPF8)	0.78	1	0.5	0.32	0.67	13.59	13.55
PF3D7_0202400	PFB0115we1s1	conserved Plasmodium protein, unknown function	0.78	1	0.51	0.35	0.67	12.74	12.64
PF3D7_1149000	PF11_0507e1s4	antigen 332, DBL-like protein (Pf332)	0.78	1	0.51	0.33	0.68	11.35	11.26
PF3D7_1036400	PF10_0356e2s1	liver stage antigen 1 (LSA1)	0.78	1	0.51	0.34	0.67	12.07	11.91
PF3D7_0527200	PFE1355ce2s1	ubiquitin carboxyl-terminal hydrolase, putative	0.79	1	0.53	0.36	0.7	12.88	12.82
PF3D7_0511500	PFE0570ws3	RNA pseudouridylate synthase, putative	0.79	1	0.49	0.31	0.66	13.15	13.01
PF3D7_0505200	PFE0255we1s1	actin-like protein, putative	0.79	1	0.53	0.37	0.69	12.67	12.62
PF3D7_0420700	PFD0995ce2s1	erythrocyte membrane protein 1, PfEMP1 (VAR)	0.79	1	0.55	0.4	0.7	14.91	14.84
PF3D7_1416600	PF14_0165e1s1	conserved Plasmodium protein, unknown function	0.79	1	0.54	0.36	0.72	12.69	12.54
PF3D7_1233300	PFL1605ws1	pentatricopeptide repeat protein, putative	0.8	1	0.53	0.37	0.7	10.45	10.41
PF3D7_0516600	PFE0830cs1	translation initiation factor IF-2,sporozoite surface antigen MB2 (MB2)	0.8	1	0.53	0.33	0.72	12.25	12.23
PF3D7_0205900	PFB0260we2	proteasome 26S regulatory subunit, putative	0.8	1	0.51	0.36	0.66	12.58	12.54
PF3D7_1462800	PF14_0598e2	glyceraldehyde-3-phosphate dehydrogenase (GAPDH)	0.8	1	0.51	0.34	0.68	11.32	11.29
PF3D7_0800300	PF08_0140e1s1	erythrocyte membrane protein 1, PfEMP1 (VAR)	0.8	1	0.49	0.34	0.64	12.85	12.71
PF3D7_1321100	MAL13P1.114e3s1	conserved Plasmodium protein, unknown function	0.8	1	0.51	0.35	0.67	11.51	11.47
PF3D7_1122900	PF11_0240e2s2	dynein heavy chain, putative	0.81	1	0.51	0.33	0.7	11.83	11.8
PF3D7_1038400	PF10_0374e6s2	gametocyte-specific protein (Pf11-1)	0.81	1	0.49	0.31	0.66	13.16	13.13
PF3D7_0713900	PF07_0053e1s4	conserved Plasmodium protein, unknown function	0.81	1	0.54	0.37	0.7	15.1	14.99
PF3D7_1202300	PFL0115we3s2	dynein heavy chain, putative	0.82	1	0.52	0.38	0.66	13.23	13.22
PF3D7_0406200	PFD0310w	sexual stage-specific protein precursor (Pfs16)	0.82	1	0.52	0.35	0.7	14.92	14.9
PF3D7_0310200	PFC0425we1s1	phd finger protein, putative	0.82	1	0.51	0.35	0.66	12.12	12.02
PF3D7_1468100	PF14_0649e2s2	conserved Plasmodium protein, unknown function	0.82	1	0.55	0.37	0.72	13.18	13.14
PF3D7_1450500	PF14_0480e3s1	conserved Plasmodium protein, unknown function	0.82	1	0.52	0.36	0.68	10.68	10.59
PF3D7_1405400	PF14_0051e4s1	DNA mismatch repair protein, putative	0.82	1	0.51	0.35	0.66	12.88	12.86
PF3D7_1019000	PF10_0183e1s1	eukaryotic translation initiation factor subunit eIF2A, putative	0.82	1	0.52	0.36	0.69	12.22	12.21
PF3D7_0701900	PF07_0004e2s1	Plasmodium exported protein, unknown function	0.82	1	0.54	0.36	0.72	13.25	13.12
PF3D7_1364400	MAL13P1.323e1s1	conserved Plasmodium protein, unknown function	0.82	1	0.57	0.41	0.73	12.31	12.24
PF3D7_0207500	PFB0335ce1s1	serine repeat antigen 6 (SERA6)	0.83	1	0.52	0.36	0.68	12.97	12.96
PF3D7_0102200	PFA0110we2s2	ring-infected erythrocyte surface antigen (RESA)	0.83	1	0.48	0.32	0.65	12.36	12.28
PF3D7_1444100	PF14_0419e10s1	conserved Plasmodium protein, unknown function	0.83	1	0.52	0.33	0.71	12.51	12.47
PF3D7_1441300	PF14_0392e4s1	serine/threonine protein kinase, putative	0.83	1	0.56	0.37	0.75	11.31	11.28
PF3D7_1434600	PF14_0327e1s1	methionine aminopeptidase 2 (MetAP2)	0.83	1	0.51	0.36	0.66	13.59	13.55
PF3D7_1016600	PF10_0161e1s1	Plasmodium exported protein, unknown function	0.83	1	0.51	0.35	0.66	10.9	10.8
PF3D7_1016300	PF10_0159e1s1	glycophorin binding protein (GBP)	0.83	1	0.52	0.35	0.68	12.25	12.24
PF3D7_1011800	PF10_0115e1s2	QF122 antigen	0.83	1	0.56	0.37	0.74	11.91	11.8
PF3D7_0501800	PFE0090we1s1	chromosome assembly factor 1 (CAF1)	0.84	1	0.54	0.36	0.72	13.03	12.97
PF3D7_1360500	PF13_0320e13s2	guanylyl cyclase beta (GCbeta)	0.84	1	0.51	0.33	0.69	11.63	11.57
PF3D7_1100200	PF11_0008e2s1	erythrocyte membrane protein 1, PfEMP1 (VAR)	0.84	1	0.53	0.38	0.67	14.74	14.71
PF3D7_1236100	PFL1745ce2s1	clustered-asparagine-rich protein	0.85	1	0.53	0.35	0.71	12.17	12.12
PF3D7_0310200	PFC0425we1s2	phd finger protein, putative	0.85	1	0.51	0.34	0.67	10.98	10.94
PF3D7_1476600	PF14_0736e2	Plasmodium exported protein, unknown function	0.85	1	0.51	0.36	0.65	13.4	13.31
PF3D7_1329000	PF13_0150e2s1	DNA-directed RNA polymerase 3 largest subunit	0.85	1	0.5	0.35	0.65	11.67	11.62
PF3D7_1140500	PF11_0416e1s2	myosin F, putative (MyoF)	0.85	1	0.51	0.37	0.65	12.18	12.06
PF3D7_1034400	PF10_0334e1s1	flavoprotein subunit of succinate dehydrogenase (SDHA)	0.85	1	0.57	0.42	0.72	14.78	14.67
PF3D7_1012700	PF10_0124e1s1	protein phosphatase, putative	0.85	1	0.51	0.35	0.68	10.75	10.71
PF3D7_0723900	MAL7P1.126e1s1	conserved Plasmodium protein, unknown function	0.85	1	0.48	0.3	0.66	12.06	12.01
PF3D7_1468000	PF14_0648e11	conserved Plasmodium protein, unknown function	0.86	1	0.52	0.37	0.68	12.11	12.06
PF3D7_1430700	PF14_0286e3	glutamate dehydrogenase, putative (GDHb)	0.86	1	0.52	0.36	0.68	12.56	12.49
PF3D7_1202300	PFL0115we29s1	dynein heavy chain, putative	0.87	1	0.54	0.39	0.69	12.62	12.6
PF3D7_1442700	PF14_0405e2s1	conserved Plasmodium protein, unknown function	0.87	1	0.5	0.34	0.66	11.23	11.17
PF3D7_1114700	PF11_0156e1	serine/threonine protein kinase, putative (CLK3)	0.87	1	0.5	0.34	0.66	13.08	13.02
PF3D7_1244600	PFL2140ce1s1	ADP-ribosylation factor GTPase-activating protein, putative	0.88	1	0.49	0.33	0.64	12.19	12.16
PF3D7_1423700	PF14_0228e1s2	conserved Plasmodium protein, unknown function	0.88	1	0.52	0.35	0.69	11.37	11.35
PF3D7_1404900	PF14_0046e1s1	conserved Plasmodium protein, unknown function	0.88	1	0.52	0.36	0.68	13.44	13.39
PF3D7_1013500	PF10_0132e1s2	phosphoinositide-specific phospholipase C (PI-PLC)	0.88	1	0.51	0.35	0.67	12.26	12.22
PF3D7_0730900	MAL7P1.171e2s3	Plasmodium exported protein, unknown function	0.88	1	0.52	0.35	0.69	12.01	11.97
PF3D7_1368200	MAL13P1.344e1s1	RNAse L inhibitor protein, putative	0.88	1	0.49	0.33	0.66	12.15	12.12
PF3D7_1364400	MAL13P1.323e1s3	conserved Plasmodium protein, unknown function	0.88	1	0.54	0.37	0.72	11.57	11.5
PF3D7_0314300	PFC0590ce2s1	DER1-like protein (Der1-2)	0.89	1	0.51	0.36	0.66	12.66	12.65
PF3D7_0302200	PFC0110we8	cytoadherence linked asexual protein 3.2 (CLAG3.2)	0.89	1	0.51	0.35	0.67	13.5	13.45
PF3D7_1018300	PF10_0177e1s1	conserved Plasmodium protein, unknown function	0.89	1	0.5	0.34	0.67	12.77	12.71
PF3D7_0800300	PF08_0140e2s1	erythrocyte membrane protein 1, PfEMP1 (VAR)	0.89	1	0.49	0.32	0.66	12.58	12.56
PF3D7_0214000	PFB0635we1s1	T-complex protein 1, putative	0.9	1	0.54	0.38	0.7	12.46	12.41
PF3D7_1436500	PF14_0345e2	conserved protein, unknown function	0.9	1	0.51	0.33	0.68	12.22	12.2
PF3D7_1233600	PFL1620we1s3	asparagine and aspartate rich protein 1 (AARP1)	0.91	1	0.55	0.38	0.73	12.4	12.38
PF3D7_0509400	PFE0465ce1s3	RNA polymerase I (RNAPI)	0.91	1	0.49	0.33	0.64	12.59	12.56
PF3D7_0304000	PFC0180ce4s1	inner membrane complex protein 1a, putative (IMC1a)	0.91	1	0.47	0.29	0.65	9.54	9.53
PF3D7_1350100	PF13_0262e2s1	lysine-tRNA ligase, putative	0.91	1	0.53	0.35	0.71	11.58	11.57
PF3D7_1128300	PF11_0294e1s1	6-phosphofructokinase (PFK11)	0.91	1	0.49	0.32	0.65	13.46	13.42
PF3D7_1023100	PF10_0224e1s6	dynein heavy chain, putative	0.91	1	0.52	0.35	0.68	11.84	11.8
PF3D7_1013600	PF10_0133s2	conserved Plasmodium protein, unknown function	0.91	1	0.5	0.33	0.67	12.69	12.64
PF3D7_0827100	PF08_0018s2	translation initiation factor IF-2, putative	0.91	1	0.58	0.41	0.75	12.74	12.73
PF3D7_1223600	PFL1135ce1	conserved Plasmodium protein, unknown function	0.92	1	0.5	0.34	0.66	13.53	13.51
PF3D7_1208800	PFL0440ce1s1	zinc finger protein, putative	0.92	1	0.54	0.37	0.71	11.94	11.88
PF3D7_0108300	PFA0410ws2	conserved Plasmodium protein, unknown function	0.92	1	0.5	0.35	0.65	13.69	13.67
PF3D7_1136900	PF11_0381e1s1	subtilisin-like protease 2 (SUB2)	0.92	1	0.55	0.38	0.71	11.68	11.66
PF3D7_0826500	PF08_0020e1s1	ubiquitination-mediated degradation component, putative	0.92	1	0.51	0.33	0.69	11.72	11.66
PF3D7_0617400	MAL6P1.252e1s1	erythrocyte membrane protein 1, PfEMP1 (VAR)	0.92	1	0.53	0.38	0.68	11.77	11.69
PF3D7_1472200	PF14_0690e1s3	histone deacetylase, putative	0.93	1	0.49	0.34	0.64	13.3	13.23
PF3D7_1014100	PF10_0138s2	conserved Plasmodium protein, unknown function	0.93	1	0.48	0.32	0.64	14.07	14.05
PF3D7_0420700	PFD0995ce1s1	erythrocyte membrane protein 1, PfEMP1 (VAR)	0.94	1	0.51	0.33	0.69	11.43	11.39
PF3D7_1115300	PF11_0161e1s1	cysteine proteinase falcipain 2b (FP2B)	0.94	1	0.53	0.38	0.68	15.4	15.36
PF3D7_1021900	PF10_0213e1s2	conserved Plasmodium protein (10b antigen), unknown function	0.94	1	0.5	0.34	0.66	13.26	13.21
PF3D7_1238800	PFL1880we1s1	acyl-CoA synthetase, PfACS11 (ACS11)	0.95	1	0.51	0.36	0.66	13.06	13.04
PF3D7_1468000	PF14_0648e8s2	conserved Plasmodium protein, unknown function	0.95	1	0.48	0.32	0.65	12.06	12.01
PF3D7_1466300	PF14_0632e1s1	26S proteasome regulatory subunit, putative	0.95	1	0.53	0.37	0.69	12.3	12.26
PF3D7_1244100	PFL2120we1s2	conserved Plasmodium protein, unknown function	0.96	1	0.5	0.34	0.65	13.64	13.6
PF3D7_0108700	PFA0430ce1s2	secreted ookinete protein, putative (PSOP24)	0.96	1	0.51	0.34	0.68	12.11	12.09
PF3D7_1434500	PF14_0326e2s5	dynein-related AAA-type ATPase, putative	0.96	1	0.53	0.37	0.69	11.29	11.28
PF3D7_1330800	PF13_0165e2s1	conserved Plasmodium protein, unknown function	0.96	1	0.54	0.37	0.71	12.41	12.39
PF3D7_1302100	PF13_0011e1s1	gamete antigen 27/25 (Pfg27)	0.96	1	0.5	0.33	0.66	11.06	11.04
PF3D7_0710400	MAL7P1.32	nucleotide excision repair protein, putative	0.96	1	0.54	0.37	0.7	11.92	11.91
PF3D7_1368800	MAL13P1.346e1s2	DNA repair endonuclease, putative	0.96	1	0.55	0.38	0.73	11.72	11.66
PF3D7_0504600	PFE0225w	3-methyl-2-oxobutanoate dehydrogenase (lipoamide), putative	0.97	1	0.5	0.34	0.66	11.37	11.31
PF3D7_0303200	PFC0150we2s2	HAD superfamily protein, putative	0.97	1	0.5	0.32	0.68	13.56	13.54
PF3D7_1235400	PFL1710ce1s2	tetQ family GTPase, putative	0.98	1	0.5	0.33	0.67	13.45	13.41
PF3D7_0920700	PFI1015w	conserved Plasmodium protein, unknown function	0.98	1	0.52	0.37	0.68	11.33	11.29
PF3D7_0522400	PFE1120we3s6	conserved Plasmodium protein, unknown function	0.98	1	0.56	0.4	0.73	12.06	12.04
PF3D7_0107400	PFA0370w	conserved Plasmodium protein, unknown function	0.98	1	0.49	0.33	0.66	11.17	11.13
PF3D7_1433400	PF14_0315e2s5	conserved Plasmodium membrane protein, unknown function	0.98	1	0.53	0.36	0.69	12.94	12.91
PF3D7_0617400	MAL6P1.252e1s2	erythrocyte membrane protein 1, PfEMP1 (VAR)	0.98	1	0.52	0.36	0.67	11.96	11.91
PF3D7_1466200	PF14_0631e1s1	conserved Plasmodium protein, unknown function	0.99	1	0.52	0.35	0.68	11.43	11.41
PF3D7_1441400	PF14_0393e1s1	FACT complex subunit SSRP1, putative (FACT-S)	0.99	1	0.54	0.38	0.7	12	11.97
PF3D7_1429100	PF14_0270	apicoplast ribosomal protein L15 precursor, putative	0.99	1	0.51	0.34	0.68	11.08	11.07
PF3D7_1134500	PF11_0356s1	alpha/beta hydrolase, putative	0.99	1	0.51	0.34	0.67	12.47	12.44
PF3D7_1025900	PF10_0256e1s1	conserved Plasmodium protein, unknown function	0.99	1	0.51	0.37	0.65	10.82	10.78
PF3D7_1012700	PF10_0124e1s2	protein phosphatase, putative	0.99	1	0.52	0.35	0.7	13.45	13.43
PF3D7_0705000	PF07_0020e1s1	methyltransferase, putative	0.99	1	0.51	0.33	0.68	12.91	12.89
PF3D7_1233600	PFL1620we1s1	asparagine and aspartate rich protein 1 (AARP1)	1	1	0.5	0.34	0.67	11.77	11.75
PF3D7_0516100	PFE0805we1s1	cation-transporting ATPase 1 (ATPase1)	1	1	0.51	0.35	0.68	13.15	13.05
PF3D7_1313600	PF13_0079e1s2	conserved Plasmodium protein, unknown function	1	1	0.49	0.34	0.65	12.86	12.81
PF3D7_0310200	PFC0425we1s3	phd finger protein, putative	0.0028	1	0.76	0.63	0.9	12.46	13.29
PF3D7_0724700	MAL7P1.134e2s3	conserved Plasmodium protein, unknown function	0.0057	1	0.74	0.6	0.89	11.72	12.29
PF3D7_0422500	PFD1060we1s1	pre-mRNA-splicing helicase BRR2, putative (BRR2)	0.0063	1	0.75	0.61	0.89	11.87	12.72
PF3D7_1218600	PFL0900ce2s1	arginyl-tRNA synthetase, putative	0.0065	1	0.73	0.57	0.88	13.13	13.97
PF3D7_0829000	MAL8P1.11e1	conserved Plasmodium membrane protein, unknown function	0.0083	1	0.73	0.56	0.89	11.6	12.23
PF3D7_0936800	PFI1780we2s1	Plasmodium exported protein (PHISTc), unknown function	0.0088	1	0.71	0.57	0.86	12.26	12.96
PF3D7_0524700	PFE1230c	mitochondrial import receptor subunit tom22, putative (TOM22)	0.01	1	0.72	0.59	0.86	10.71	11.34
PF3D7_0319700	PFC0875we1s1	ABC transporter, putative	0.01	1	0.7	0.55	0.85	11.73	12.26
PF3D7_1232200	PFL1550w	lipoamide dehydrogenase (mLipDH)	0.015	1	0.71	0.58	0.85	10.95	11.61
PF3D7_1238100	PFL1845ce1	calcyclin binding protein, putative	0.016	1	0.71	0.55	0.87	12.77	13.48
PF3D7_1343600	MAL13P1.218e2	UDP-N-acetylglucosamine pyrophosphorylase, putative	0.016	1	0.67	0.5	0.83	12.43	12.91
PF3D7_0922600	PFI1110we1s1	glutamine synthetase, putative	0.018	1	0.7	0.56	0.85	12.03	12.68
PF3D7_0402200	PFD0105ce1s1	surface-associated interspersed gene 4.1, pseudogene (SURFIN4.1) (SURF4.1)	0.021	1	0.7	0.57	0.84	13.02	13.86
PF3D7_1417800	PF14_0177e2s1	minchromosome maintenance (MCM) complex subunit (MCM2)	0.021	1	0.65	0.5	0.8	9.33	9.83
PF3D7_1354200	PF13_0285	inositol-polyphosphate 5-phosphatase, putative	0.024	1	0.71	0.56	0.86	12.31	13
PF3D7_1433400	PF14_0315e2s3	conserved Plasmodium membrane protein, unknown function	0.027	1	0.67	0.5	0.83	12.22	12.75
PF3D7_1419400	PF14_0188e1s1	conserved Plasmodium membrane protein, unknown function	0.032	1	0.71	0.57	0.84	13.18	13.98
PF3D7_1450500	PF14_0480e3s2	conserved Plasmodium protein, unknown function	0.036	1	0.67	0.5	0.83	10.69	11.29
PF3D7_0711700	PF07_0048e1s2	erythrocyte membrane protein 1, PfEMP1 (VAR)	0.039	1	0.65	0.49	0.8	13.94	14.43
PF3D7_1114900	PF11_0158e1s2	conserved Plasmodium protein, unknown function	0.043	1	0.64	0.44	0.83	11.61	12.12
PF3D7_0724700	MAL7P1.134e1s1	conserved Plasmodium protein, unknown function	0.045	1	0.68	0.53	0.83	11.88	12.5
PF3D7_1105800	PF11_0069e1s1	conserved Plasmodium protein, unknown function	0.046	1	0.65	0.51	0.79	11.77	12.32
PF3D7_1408700	PF14_0084e3s2	conserved Plasmodium protein, unknown function	0.047	1	0.65	0.49	0.81	13.26	13.69
PF3D7_1422700	PF14_0217e1s2	conserved Plasmodium protein, unknown function	0.049	1	0.66	0.51	0.8	11.27	11.75
PF3D7_1221000	PFL1010ce1s2	histone-lysine N-methyltransferase, H3 lysine-4 specific (SET10)	0.052	1	0.68	0.52	0.83	12.85	13.37
PF3D7_1020300	PF10_0196e1s1	cytoplasmic dynein intermediate chain, putative	0.053	1	0.64	0.49	0.79	12.52	12.94
PF3D7_1208100	PFL0405we2s4	conserved Plasmodium protein, unknown function	0.056	1	0.71	0.56	0.86	11.83	12.31
PF3D7_1303800	MAL13P1.19e1s9	conserved Plasmodium protein, unknown function	0.061	1	0.68	0.54	0.82	12.34	12.66
PF3D7_1016600	PF10_0161e2s1	Plasmodium exported protein, unknown function	0.063	1	0.65	0.49	0.81	11.47	12.03
PF3D7_1202600	PFL0130ce1	conserved protein, unknown function	0.068	1	0.66	0.5	0.82	12.78	13.26
PF3D7_0507300	PFE0360c	conserved Plasmodium protein, unknown function	0.072	1	0.64	0.49	0.79	12.23	12.78
PF3D7_1435300	PF14_0334e1s2	NAD(P)H-dependent glutamate synthase, putative	0.072	1	0.67	0.51	0.83	12.14	12.57
PF3D7_1414700	PF14_0145s2	ubiquitin carboxyl-terminal hydrolase, putative	0.074	1	0.62	0.45	0.79	12.02	12.47
PF3D7_1426500	PF14_0244e1s1	ABC transporter, (EPP family), putative	0.078	1	0.41	0.24	0.58	12.05	12.42
PF3D7_0906400	PFI0315ce1s1	dynein light intermediate chain 2, cytosolic	0.081	1	0.63	0.48	0.79	13.26	13.75
PF3D7_1121700	PF11_0225e1s1	protein GCN20 (GCN20)	0.081	1	0.61	0.42	0.8	12.75	13.08
PF3D7_0915400	PFI0755ce1s2	6-phosphofructokinase (PFK9)	0.082	1	0.65	0.49	0.81	9.7	10.08
PF3D7_1025500	PF10_0251e3s1	conserved Plasmodium protein, unknown function	0.085	1	0.47	0.28	0.66	11.59	12.03
PF3D7_1122900	PF11_0240e2s5	dynein heavy chain, putative	0.086	1	0.63	0.47	0.79	13.73	14.3
PF3D7_0629700	MAL6P1.131e1s5	SET domain protein, putative (SET1)	0.091	1	0.63	0.47	0.79	11.5	11.82
PF3D7_1462400	PF14_0594e1s2	conserved Plasmodium protein, unknown function	0.093	1	0.63	0.46	0.8	13.03	13.56
PF3D7_1122400	PF11_0232e1s1	conserved Plasmodium protein, unknown function	0.093	1	0.63	0.45	0.81	11.18	11.8
PF3D7_0918300	PFI0895ce2s1	eukaryotic translation initiation factor 3 subunit 5, putative	0.094	1	0.65	0.51	0.8	11.13	11.54
PF3D7_1477900	PF14_0751e3	acyl-CoA synthetase, pseudogene (ACS1b)	0.1	1	0.63	0.46	0.81	11.42	11.78
PF3D7_1442400	PF14_0402e1s2	conserved Plasmodium protein, unknown function	0.1	1	0.62	0.44	0.81	11.97	12.48
PF3D7_1222300	PFL1070ce1s1	endoplasmin homolog precursor, putative	0.11	1	0.62	0.46	0.79	12.64	13.19
PF3D7_1135600	PF11_0368e1s1	conserved Plasmodium protein, unknown function	0.11	1	0.59	0.42	0.76	11.27	11.74
PF3D7_1004200	PF10_0045e2s1	conserved Plasmodium membrane protein, unknown function	0.11	1	0.63	0.47	0.8	11.69	12.05
PF3D7_0827100	PF08_0018s1	translation initiation factor IF-2, putative	0.11	1	0.62	0.47	0.78	11.01	11.52
PF3D7_0711700	PF07_0048e1s1	erythrocyte membrane protein 1, PfEMP1 (VAR)	0.11	1	0.59	0.42	0.76	10.67	11.05
PF3D7_1438000	PF14_0360e1s1	eukaryotic translation initiation factor eIF2A, putative	0.12	1	0.64	0.49	0.78	11.41	11.77
PF3D7_1110400	PF11_0111e3s2	asparagine-rich antigen	0.12	1	0.56	0.37	0.76	11.41	11.87
PF3D7_0801000	PF08_0137e2s1	Plasmodium exported protein (PHISTc), unknown function	0.12	1	0.64	0.47	0.81	15.07	15.5
PF3D7_1306500	MAL13P1.32e3s3	MORN repeat protein, putative	0.12	1	0.59	0.4	0.79	12.28	12.62
PF3D7_1208100	PFL0405we3s1	conserved Plasmodium protein, unknown function	0.13	1	0.63	0.47	0.79	12.74	13.11
PF3D7_0108300	PFA0410ws3	conserved Plasmodium protein, unknown function	0.13	1	0.61	0.45	0.76	12.91	13.38
PF3D7_1448000	PF14_0456e2s1	U3 snoRNA-associated small subunit rRNA processing protein, putative	0.13	1	0.62	0.46	0.79	11.3	11.66
PF3D7_1418100	PF14_0179s4	liver specific protein 1, putative (LISP1)	0.13	1	0.62	0.47	0.77	11.62	11.88
PF3D7_1105100	PF11_0062	histone H2B (H2B)	0.13	1	0.62	0.46	0.78	10.67	11.04
PF3D7_0727900	PF07_0116e1s2	conserved Plasmodium protein, unknown function	0.13	1	0.63	0.49	0.77	10.83	11.18
PF3D7_0709100	PF07_0035e1s2	Cg1 protein	0.13	1	0.63	0.49	0.78	10.55	10.94
PF3D7_0826100	MAL8P1.23s3	E3 ubiquitin-protein ligase, putative	0.13	1	0.6	0.43	0.77	12.65	12.99
PF3D7_1216500	PFL0795ce1s1	male development gene 1 (MDV1)	0.14	1	0.63	0.47	0.79	13.38	13.99
PF3D7_0923800.1	PFI1170ce1s1	thioredoxin reductase (TRXR)	0.14	1	0.58	0.4	0.77	13.46	13.81
PF3D7_0511200	PFE0555we1	stearoyl-CoA delta 9 desaturase, putative	0.14	1	0.67	0.52	0.82	13.31	13.67
PF3D7_0407700	PFD0380ce2s1	conserved Plasmodium protein, unknown function	0.14	1	0.58	0.41	0.75	12.17	12.52
PF3D7_1308400	MAL13P1.39e1s1	conserved Plasmodium protein, unknown function	0.14	1	0.65	0.5	0.8	11.05	11.36
PF3D7_1325900	MAL13P1.140e1s1	conserved Plasmodium protein, unknown function	0.14	1	0.61	0.46	0.76	11.36	11.79
PF3D7_1227300	PFL1320we1s1	conserved Plasmodium protein, unknown function	0.15	1	0.61	0.44	0.78	11.02	11.35
PF3D7_0918000	PFI0880ce1s1	glideosome-associated protein 50,secreted acid phosphatase (GAP50)	0.15	1	0.57	0.4	0.74	12.92	13.29
PF3D7_0215200	PFB0690w	conserved Plasmodium protein, unknown function	0.15	1	0.62	0.47	0.78	9.67	10.05
PF3D7_1149500	PF11_0512e2	ring-infected erythrocyte surface antigen 2, pseudogene (RESA2)	0.15	1	0.62	0.47	0.77	13.25	13.55
PF3D7_1134000	PF11_0351e1s1	heat shock protein 70 (Hsp70-3)	0.15	1	0.59	0.41	0.77	12.08	12.5
PF3D7_0825900	PF08_0023e1s1	conserved Plasmodium protein, unknown function	0.15	1	0.63	0.49	0.76	11.72	12.16
PF3D7_0717500	PF07_0072e1s1	calcium dependent protein kinase 4 (CDPK4)	0.15	1	0.6	0.43	0.77	12.18	12.46
PF3D7_0935800	PFI1730we1	cytoadherence linked asexual protein 9 (CLAG9)	0.16	1	0.61	0.45	0.77	13.19	13.56
PF3D7_1437200	PF14_0352e1	ribonucleoside-diphosphate reductase, large subunit	0.16	1	0.6	0.46	0.75	11.62	11.96
PF3D7_1419400	PF14_0188e1s2	conserved Plasmodium membrane protein, unknown function	0.16	1	0.64	0.5	0.79	11.88	12.26
PF3D7_1461900	PF14_0589e1s2	valine-tRNA ligase, putative	0.17	1	0.6	0.44	0.75	13.05	13.43
PF3D7_1439100	PF14_0370e1s1	DEAD/DEAH box helicase, putative	0.17	1	0.64	0.5	0.78	11.09	11.45
PF3D7_1118600	PF11_0192	histone acetyltransferase, putative (MYST)	0.17	1	0.61	0.46	0.77	11.03	11.39
PF3D7_1113700	PF11_0145e1s1	glyoxalase I (GloI)	0.17	1	0.63	0.47	0.79	12.42	12.91
PF3D7_0826100	MAL8P1.23s4	E3 ubiquitin-protein ligase, putative	0.17	1	0.62	0.47	0.77	12.5	12.73
PF3D7_1324300	MAL13P1.133e3	conserved Plasmodium membrane protein, unknown function	0.17	1	0.62	0.49	0.76	12.34	12.66
PF3D7_1229100	PFL1410cs3	ABC transporter, (CT family) (MRP2)	0.18	1	0.6	0.45	0.76	12.16	12.37
PF3D7_1228800	PFL1395ce1s3	conserved Plasmodium protein, unknown function	0.18	1	0.61	0.45	0.78	11.4	11.74
PF3D7_0934000	PFI1645ce1s1	histidyl-tRNA synthetase, putative	0.18	1	0.61	0.47	0.76	11.92	12.21
PF3D7_0903500	PFI0170we1s1	conserved Plasmodium protein, unknown function	0.18	1	0.62	0.45	0.78	13.11	13.62
PF3D7_1306400	PF13_0033	26S proteasome regulatory subunit, putative	0.18	1	0.45	0.27	0.63	10.52	10.79
PF3D7_0711000	PF07_0047e1s1	AAA family ATPase, CDC48 subfamily (Cdc48)	0.18	1	0.64	0.49	0.79	12.38	12.73
PF3D7_1453000	PF14_0495s3	conserved Plasmodium protein, unknown function	0.19	1	0.6	0.44	0.76	12.27	12.58
PF3D7_1134100	PF11_0352e1s1	protein disulfide isomerase (PDI-11)	0.19	1	0.65	0.51	0.8	13.67	13.88
PF3D7_1009500	PF10_0092e3	metallopeptidase, putative	0.19	1	0.61	0.45	0.78	12.93	13.2
PF3D7_0808600	PF08_0107e1s1	erythrocyte membrane protein 1, PfEMP1 (VAR)	0.19	1	0.46	0.28	0.63	11.29	11.62
PF3D7_1324300	MAL13P1.133e1s6	conserved Plasmodium membrane protein, unknown function	0.19	1	0.62	0.46	0.77	11.37	11.63
PF3D7_1208100	PFL0405we2s1	conserved Plasmodium protein, unknown function	0.2	1	0.59	0.39	0.78	11.73	12.01
PF3D7_1202300	PFL0115we22s1	dynein heavy chain, putative	0.2	1	0.59	0.42	0.75	12.75	13.03
PF3D7_0935900	PFI1735ce1s1	ring-exported protein 1 (REX1)	0.2	1	0.62	0.48	0.77	10.63	11.01
PF3D7_0115000	PFA0725we3s2	surface-associated interspersed protein 1.3 (SURFIN 1.3) (SURF1.3)	0.2	1	0.66	0.5	0.81	11.36	11.64
PF3D7_1032900	PF10_0320e1s1	RNA polymerase II-associated protein 1, putative	0.2	1	0.42	0.25	0.58	12.38	12.74
PF3D7_1252100	PFL2505ce8s1	rhoptry neck protein 3 (RON3)	0.21	1	0.6	0.43	0.77	12.08	12.4
PF3D7_1233600	PFL1620we1s2	asparagine and aspartate rich protein 1 (AARP1)	0.21	1	0.45	0.26	0.64	12.54	12.84
PF3D7_0408700	PFD0430ce1s1	perforin like protein 1 (SPECT2)	0.21	1	0.59	0.44	0.74	11.93	12.18
PF3D7_0207100	PFB0315ws1	conserved Plasmodium protein, unknown function	0.21	1	0.56	0.39	0.73	12.1	12.45
PF3D7_1449400	PF14_0470e2s1	DNA replication related protein, putative	0.21	1	0.62	0.47	0.77	11.8	12.11
PF3D7_0812500	PF08_0086e1s1	RNA binding protein, putative	0.21	1	0.6	0.44	0.75	10.31	10.61
PF3D7_0108700	PFA0430ce1s1	secreted ookinete protein, putative (PSOP24)	0.22	1	0.58	0.43	0.73	14.5	14.75
PF3D7_1350900	PF13_0267	transcription factor with AP2 domain(s) (ApiAP2)	0.22	1	0.6	0.45	0.76	12.57	12.87
PF3D7_0820700	PF08_0045e2s1	2-oxoglutarate dehydrogenase E1 component	0.22	1	0.59	0.42	0.77	10.53	10.78
PF3D7_1435700.1	PF14_0338e1s1	conserved Plasmodium protein, unknown function	0.23	1	0.61	0.46	0.76	11.97	12.19
PF3D7_1416600	PF14_0165e1s2	conserved Plasmodium protein, unknown function	0.23	1	0.62	0.48	0.76	10.96	11.18
PF3D7_1142800	PF11_0440	conserved Plasmodium protein, unknown function	0.23	1	0.42	0.26	0.59	10.91	11.26
PF3D7_1133200	PF11_0342e1s2	conserved Plasmodium protein, unknown function	0.23	1	0.62	0.45	0.79	12.27	12.59
PF3D7_1368100	MAL13P1.343e2s1	proteasome regulatory subunit, putative	0.23	1	0.6	0.45	0.76	12.38	12.68
PF3D7_0522400	PFE1120we3s1	conserved Plasmodium protein, unknown function	0.24	1	0.56	0.37	0.76	12.69	12.86
PF3D7_1439100	PF14_0370e1s2	DEAD/DEAH box helicase, putative	0.24	1	0.44	0.27	0.6	11.38	11.65
PF3D7_1003800	PF10_0041e1s2	U5 small nuclear ribonuclear protein, putative	0.24	1	0.64	0.49	0.8	12.39	12.63
PF3D7_0703500	MAL7P1.12e2s3	erythrocyte membrane-associated antigen	0.24	1	0.44	0.27	0.6	10.45	10.72
PF3D7_1234800	PFL1680we1s2	Splicing factor 3B subunit 3, putative (SF3B3)	0.25	1	0.6	0.45	0.75	11.77	12.04
PF3D7_0529400.1	PFE1465we7s1	conserved Plasmodium protein, unknown function	0.25	1	0.55	0.39	0.72	12.32	12.62
PF3D7_1326600	PF13_0148e1s5	conserved Plasmodium protein, unknown function	0.25	1	0.6	0.44	0.77	11.35	11.64
PF3D7_0722600	PF07_0092e1s1	nucleolar rRNA processing protein, putative	0.25	1	0.57	0.41	0.74	11.9	12.23
PF3D7_0730500	MAL7P1.167e1s1	conserved Plasmodium protein, unknown function	0.25	1	0.58	0.41	0.75	10.53	10.74
PF3D7_0911700	PFI0570w	GTP binding protein, putative	0.26	1	0.57	0.38	0.75	11.38	11.63
PF3D7_0207200	PFB0320c	iron-sulfur assembly protein, putative	0.26	1	0.58	0.42	0.74	11.34	11.54
PF3D7_1136300	PF11_0374e2s1	tudor staphylococcal nuclease (TSN)	0.26	1	0.59	0.42	0.77	13.24	13.46
PF3D7_0715200	PF07_0061e1s1	conserved Plasmodium protein, unknown function	0.26	1	0.55	0.37	0.74	11.8	12.04
PF3D7_1252400	PFL2520we2s1	reticulocyte binding protein homologue 3, pseudogene (RH3)	0.27	1	0.58	0.4	0.75	13.6	13.96
PF3D7_0916700	PFI0820ce1s1	RNA-binding protein musashi, putative (HoMu)	0.27	1	0.57	0.41	0.74	12.72	13.01
PF3D7_0903500	PFI0170we1s2	conserved Plasmodium protein, unknown function	0.27	1	0.55	0.41	0.7	10.87	11.15
PF3D7_0501200	PFE0060we2	parasite-infected erythrocyte surface protein (PIESP2)	0.27	1	0.55	0.39	0.72	15.22	15.42
PF3D7_1444100	PF14_0419e11s1	conserved Plasmodium protein, unknown function	0.27	1	0.46	0.29	0.62	12.44	12.77
PF3D7_1435700.1	PF14_0338e9s1	conserved Plasmodium protein, unknown function	0.27	1	0.58	0.42	0.74	12.28	12.64
PF3D7_1147800.1	PF11_0486e2s1	merozoite adhesive erythrocytic binding protein (MAEBL)	0.27	1	0.62	0.46	0.77	11.62	11.82
PF3D7_1129600	PF11_0307e1s1	phosphatidylinositol-4-phosphate-5-kinase, putative	0.27	1	0.58	0.41	0.75	12.15	12.43
PF3D7_0522400	PFE1120we4s2	conserved Plasmodium protein, unknown function	0.28	1	0.6	0.43	0.77	12.88	13.11
PF3D7_0515900	PFE0795c	protein phosphatase, putative	0.28	1	0.56	0.4	0.71	13.18	13.45
PF3D7_0515300	PFE0765ws3	phosphatidylinositol 3-kinase (PI3K)	0.28	1	0.58	0.42	0.74	10.6	10.83
PF3D7_0114000	PFA0675we2s2	RESA-like protein with DnaJ domain, putative (GEXP06)	0.28	1	0.6	0.44	0.76	12.57	12.97
PF3D7_1475400	PF14_0722e3s4	cysteine repeat modular protein 4 (CRMP4)	0.28	1	0.57	0.4	0.73	12.11	12.41
PF3D7_1469600	PF14_0664e1s4	biotin carboxylase subunit of acetyl CoA carboxylase, putative (ACC1)	0.28	1	0.57	0.39	0.74	12.11	12.3
PF3D7_1347500	MAL13P1.237e2	DNA/RNA-binding protein Alba 4 (ALBA4)	0.28	1	0.56	0.39	0.73	11.75	12.01
PF3D7_1346000	MAL13P1.230e1s1	conserved Plasmodium protein, unknown function	0.28	1	0.68	0.51	0.86	11.24	11.67
PF3D7_1228800	PFL1395ce1s1	conserved Plasmodium protein, unknown function	0.29	1	0.58	0.43	0.74	12.24	12.51
PF3D7_1403300	PF14_0031e4s2	conserved Plasmodium protein, unknown function	0.29	1	0.61	0.45	0.77	12.85	13.1
PF3D7_1138400	PF11_0395e1s1	guanylyl cyclase (GCalpha)	0.29	1	0.6	0.45	0.75	12.38	12.54
PF3D7_1013600	PF10_0133s3	conserved Plasmodium protein, unknown function	0.29	1	0.61	0.45	0.78	12.2	12.48
PF3D7_1325900	MAL13P1.140e1s3	conserved Plasmodium protein, unknown function	0.29	1	0.62	0.49	0.76	12.87	13.12
PF3D7_1212800	PFL0630w	iron-sulfur subunit of succinate dehydrogenase	0.3	1	0.61	0.45	0.78	9.46	9.69
PF3D7_0513200	PFE0655we1s1	conserved Plasmodium protein, unknown function	0.3	1	0.47	0.3	0.64	11.9	12.14
PF3D7_1149000	PF11_0507e1s6	antigen 332, DBL-like protein (Pf332)	0.3	1	0.59	0.42	0.76	13.84	14.12
PF3D7_1103700	PF11_0048e1s1	casein kinase II beta chain (CK2beta1)	0.3	1	0.61	0.47	0.75	12.08	12.4
PF3D7_0907200	PFI0345we1s1	GTPase activator, putative	0.31	1	0.58	0.42	0.75	12.61	12.84
PF3D7_0305100	PFC0230ce1s2	conserved Plasmodium protein, unknown function	0.31	1	0.62	0.48	0.77	10.04	10.23
PF3D7_1314200	PF13_0080e1s3	telomerase reverse transcriptase, putative (TERT)	0.31	1	0.53	0.33	0.72	12.38	12.6
PF3D7_1010600	PF10_0103e1s1	eukaryotic translation initiation factor 2 beta subunit, putative	0.31	1	0.56	0.41	0.71	11.82	12.05
PF3D7_1010100	PF10_0098	conserved Plasmodium protein, unknown function	0.31	1	0.59	0.43	0.75	11.24	11.5
PF3D7_1208100	PFL0405we2s2	conserved Plasmodium protein, unknown function	0.32	1	0.58	0.43	0.72	13.15	13.38
PF3D7_0908500	PFI0410ce18s1	conserved Plasmodium protein, unknown function	0.32	1	0.45	0.28	0.61	12.52	12.7
PF3D7_1443400	PF14_0412e2	conserved Plasmodium protein, unknown function	0.32	1	0.45	0.28	0.62	12.62	12.93
PF3D7_1129100	PF11_0302e1s1	parasitophorous vacuolar protein 1 (PV1)	0.32	1	0.59	0.42	0.75	13.12	13.38
PF3D7_0622800	MAL6P1.201s2	leucyl tRNA synthase	0.32	1	0.58	0.42	0.73	12.64	12.84
PF3D7_1329100	MAL13P1.148e3s3	myosin C (MyoC)	0.32	1	0.58	0.44	0.73	11.61	11.87
PF3D7_1212700	PFL0625cs1	eukaryotic translation initiation factor 3 subunit 10, putative	0.33	1	0.55	0.37	0.74	12.66	12.86
PF3D7_1208800	PFL0440ce1s2	zinc finger protein, putative	0.33	1	0.58	0.43	0.73	11.58	11.82
PF3D7_0320400	PFC0905ce1s3	oocyst capsule protein (Cap380)	0.33	1	0.56	0.39	0.72	11.55	11.71
PF3D7_0310500	PFC0440ce1s1	DEAD box helicase, putative	0.33	1	0.62	0.45	0.79	12.06	12.31
PF3D7_1426100	PF14_0241	basic transcription factor 3b, putative	0.33	1	0.55	0.38	0.73	11.41	11.69
PF3D7_1132400	PF11_0333e2s2	conserved Plasmodium membrane protein, unknown function	0.33	1	0.47	0.29	0.65	12.9	13.07
PF3D7_1126300	PF11_0273e2	DnaJ protein, putative	0.33	1	0.59	0.41	0.78	11.77	11.99
PF3D7_1007700	PF10_0075e1s1	transcription factor with AP2 domain(s) (ApiAP2)	0.33	1	0.6	0.43	0.77	12.24	12.55
PF3D7_0721100	PF07_0087	conserved Plasmodium protein, unknown function	0.33	1	0.57	0.41	0.74	12.84	13.04
PF3D7_0716300	MAL7P1.77e1s1	conserved Plasmodium protein, unknown function	0.33	1	0.59	0.44	0.74	14.24	14.44
PF3D7_0522400	PFE1120we4s1	conserved Plasmodium protein, unknown function	0.34	1	0.63	0.49	0.77	11.44	11.68
PF3D7_1433500	PF14_0316e1s1	DNA topoisomerase II, putative	0.34	1	0.55	0.37	0.74	12.3	12.58
PF3D7_0807800	PF08_0109e2s1	proteasome subunit alpha type 5, putative	0.34	1	0.58	0.41	0.75	11.82	12.35
PF3D7_1227100	PFL1310ce1s1	DNA helicase 60 (DH60)	0.35	1	0.59	0.43	0.75	12.47	12.73
PF3D7_0911100	PFI0540we1s1	conserved Plasmodium protein, unknown function	0.35	1	0.58	0.43	0.74	11.51	11.79
PF3D7_0422500	PFD1060we1s2	pre-mRNA-splicing helicase BRR2, putative (BRR2)	0.35	1	0.6	0.45	0.76	12.43	12.63
PF3D7_0409100	PFD0450ce2	U4/U6 small nuclear ribonucleoprotein PRP31, putative (PRPF31)	0.35	1	0.58	0.42	0.74	12.12	12.36
PF3D7_0804800	PF08_0121e1s1	peptidyl-prolyl cis-trans isomerase (CYP24)	0.35	1	0.56	0.38	0.73	12.14	12.31
PF3D7_0812100	PF08_0089e1s2	conserved Plasmodium protein, unknown function	0.35	1	0.59	0.41	0.77	12.45	12.66
PF3D7_0707800	MAL7P1.23e1s2	RAP protein, putative	0.35	1	0.58	0.43	0.74	11.12	11.38
PF3D7_1448500	PF14_0463e1s3	chloroquine resistance marker protein (CRMP)	0.36	1	0.6	0.44	0.76	12.38	12.62
PF3D7_1118200	PF11_0188e1s1	heat shock protein 90, putative	0.36	1	0.58	0.43	0.74	12.1	12.34
PF3D7_0703500	MAL7P1.12e2s1	erythrocyte membrane-associated antigen	0.36	1	0.56	0.41	0.72	11.57	11.87
PF3D7_1234800	PFL1680we1s1	Splicing factor 3B subunit 3, putative (SF3B3)	0.37	1	0.56	0.39	0.74	11.25	11.53
PF3D7_0907700	PFI0370ce1s1	subunit of proteaseome activator complex, putative	0.37	1	0.57	0.42	0.72	13.57	13.83
PF3D7_0522400	PFE1120we3s5	conserved Plasmodium protein, unknown function	0.37	1	0.56	0.4	0.72	12.67	12.85
PF3D7_1366600	PF13_0350	signal recognition particle receptor alpha subunit (SRPR-alpha)	0.37	1	0.59	0.45	0.73	11.64	11.89
PF3D7_0702300	PF07_0006e2	sporozoite threonine and asparagine-rich protein (STARP)	0.37	1	0.6	0.43	0.77	13.7	13.9
PF3D7_0730800.1	MAL7P1.170e2s1	Plasmodium exported protein, unknown function	0.37	1	0.5	0.32	0.67	10.14	10.34
PF3D7_1252400	PFL2520we3s1	reticulocyte binding protein homologue 3, pseudogene (RH3)	0.38	1	0.54	0.36	0.73	11.97	12.29
PF3D7_0903000	PFI0145w	conserved protein, unknown function	0.38	1	0.56	0.39	0.74	11.49	11.89
PF3D7_0216000	PFB0730we1s1	DEAD/DEAH box helicase, putative	0.38	1	0.57	0.42	0.73	9.59	9.78
PF3D7_1434500	PF14_0326e2s2	dynein-related AAA-type ATPase, putative	0.38	1	0.58	0.39	0.76	12.15	12.36
PF3D7_1417200	PF14_0170e1s5	NOT family protein, putative	0.38	1	0.58	0.41	0.75	13.88	14.08
PF3D7_1147300	PF11_0482e1s2	conserved Plasmodium protein, unknown function	0.38	1	0.55	0.37	0.73	9.79	10.02
PF3D7_1208900	PFL0445ws1	conserved Plasmodium protein, unknown function	0.39	1	0.55	0.39	0.71	12.63	12.91
PF3D7_0217100	PFB0795w	ATP synthase F1, alpha subunit	0.39	1	0.59	0.43	0.75	10.39	10.57
PF3D7_1469600	PF14_0664e1s3	biotin carboxylase subunit of acetyl CoA carboxylase, putative (ACC1)	0.39	1	0.59	0.43	0.75	12.95	13.14
PF3D7_1457900	PF14_0552e1s4	conserved Plasmodium protein, unknown function	0.39	1	0.6	0.44	0.77	12.62	12.8
PF3D7_1304500	PF13_0021e1s1	small heat shock protein, putative	0.39	1	0.54	0.36	0.71	12.47	12.72
PF3D7_1033700	PF10_0328e3s1	bromodomain protein, putative	0.39	1	0.57	0.42	0.71	11.22	11.44
PF3D7_0528200	PFE1405ce2s1	eukaryotic translation initiation factor 3, subunit 6, putative	0.4	1	0.6	0.45	0.75	12.52	12.78
PF3D7_1328500	PF13_0153e1s2	alpha/beta-hydrolase, putative	0.4	1	0.56	0.39	0.73	11.63	11.93
PF3D7_1110400	PF11_0111e3s1	asparagine-rich antigen	0.4	1	0.44	0.27	0.61	11.58	11.77
PF3D7_1026800	PF10_0264e2s1	40S ribosomal protein S2B, putative	0.4	1	0.58	0.43	0.72	12.19	12.38
PF3D7_1002800	PF10_0032e1s2	DnaJ protein, putative	0.4	1	0.6	0.45	0.75	11.7	11.87
PF3D7_1205500	PFL0275we1s1	zinc finger protein, putative	0.41	1	0.63	0.47	0.79	12.26	12.44
PF3D7_0509400	PFE0465ce1s1	RNA polymerase I (RNAPI)	0.41	1	0.56	0.38	0.74	11.86	12.14
PF3D7_1436300	PF14_0344e1s1	translocon component PTEX150 (PTEX150)	0.41	1	0.54	0.37	0.71	13.35	13.6
PF3D7_1408400	PF14_0081e1s1	DNA-repair helicase, putative	0.41	1	0.55	0.39	0.71	11.72	11.94
PF3D7_0509700	PFE0480ce4s1	conserved Plasmodium protein, unknown function	0.42	1	0.55	0.37	0.72	11.41	11.62
PF3D7_0306400	PFC0275we1s1	FAD-dependent glycerol-3-phosphate dehydrogenase, putative	0.42	1	0.59	0.43	0.75	12.19	12.47
PF3D7_1107800	PF11_0091e1s1	transcription factor with AP2 domain(s) (ApiAP2)	0.42	1	0.56	0.39	0.73	12.3	12.49
PF3D7_1358000	MAL13P1.285e2s1	patatin-like phospholipase, putative	0.42	1	0.59	0.43	0.74	11.88	12.06
PF3D7_1232100	PFL1545ce1	60 kDa chaperonin (CPN60)	0.43	1	0.52	0.36	0.67	12.85	13.01
PF3D7_0323800	PFC1065we2s1	conserved Plasmodium protein, unknown function	0.43	1	0.59	0.44	0.75	12.64	12.85
PF3D7_0304600	PFC0210c	circumsporozoite (CS) protein (CSP)	0.43	1	0.55	0.38	0.72	11.45	11.56
PF3D7_1408700	PF14_0084e1s3	conserved Plasmodium protein, unknown function	0.43	1	0.57	0.42	0.72	12.74	12.95
PF3D7_1222600	PFL1085we1s1	transcription factor with AP2 domain(s) (ApiAP2)	0.44	1	0.56	0.38	0.75	12.29	12.42
PF3D7_0929000	PFI1425we2	conserved Plasmodium protein, unknown function	0.44	1	0.58	0.43	0.73	12.98	13.22
PF3D7_1448000	PF14_0456e2s2	U3 snoRNA-associated small subunit rRNA processing protein, putative	0.44	1	0.49	0.32	0.67	11.63	11.9
PF3D7_0826100	MAL8P1.23s2	E3 ubiquitin-protein ligase, putative	0.44	1	0.57	0.39	0.74	10.44	10.65
PF3D7_0913200	PFI0645w	elongation factor 1-beta (EF-1beta)	0.45	1	0.56	0.39	0.72	10.14	10.39
PF3D7_0516600	PFE0830cs2	translation initiation factor IF-2,sporozoite surface antigen MB2 (MB2)	0.45	1	0.6	0.46	0.73	11.87	12.11
PF3D7_1466200	PF14_0631e1s2	conserved Plasmodium protein, unknown function	0.45	1	0.59	0.44	0.74	13.86	14.04
PF3D7_1140700	PF11_0418e1s1	conserved Plasmodium protein, unknown function	0.45	1	0.5	0.33	0.67	11.45	11.65
PF3D7_1324300	MAL13P1.133e1s5	conserved Plasmodium membrane protein, unknown function	0.45	1	0.48	0.32	0.64	11.74	11.97
PF3D7_1223600	PFL1135ce2s1	conserved Plasmodium protein, unknown function	0.46	1	0.47	0.29	0.65	12.83	12.98
PF3D7_0900200	PFI0010ce2s1	rifin (RIF)	0.46	1	0.45	0.29	0.6	11.97	12.17
PF3D7_0511500	PFE0570ws9	RNA pseudouridylate synthase, putative	0.46	1	0.59	0.42	0.75	11.95	12.16
PF3D7_0209000	PFB0405ws1	6-cysteine protein (P230)	0.46	1	0.59	0.42	0.75	12.18	12.38
PF3D7_1472200	PF14_0690e1s2	histone deacetylase, putative	0.46	1	0.61	0.46	0.76	12.97	13.19
PF3D7_1405400	PF14_0051e1s1	DNA mismatch repair protein, putative	0.46	1	0.59	0.44	0.74	12.77	12.92
PF3D7_1110200	PF11_0108e1s2	pre-mRNA-processing factor 6, putative (PRPF6)	0.46	1	0.55	0.39	0.71	11.32	11.61
PF3D7_0404600	PFD0225ws5	conserved Plasmodium membrane protein, unknown function	0.47	1	0.46	0.28	0.64	13.36	13.55
PF3D7_0801800	MAL8P1.156	mannose-6-phosphate isomerase, putative	0.47	1	0.56	0.41	0.71	12.67	12.86
PF3D7_0806600	MAL8P1.132e2s1	kinesin-like protein, putative	0.47	1	0.55	0.41	0.7	11.98	12.17
PF3D7_0725100	MAL7P1.138e1s2	conserved Plasmodium membrane protein, unknown function	0.47	1	0.57	0.39	0.75	12.46	12.64
PF3D7_0506800	PFE0335we1	conserved Plasmodium protein, unknown function	0.48	1	0.58	0.41	0.74	12.78	13
PF3D7_0217900	PFB0835ce1s1	conserved Plasmodium protein, unknown function	0.48	1	0.56	0.38	0.74	11.8	12.01
PF3D7_1149200	PF11_0509e2s2	ring-infected erythrocyte surface antigen	0.48	1	0.53	0.35	0.71	11.59	11.94
PF3D7_1147800.1	PF11_0506e1s1	merozoite adhesive erythrocytic binding protein (MAEBL)	0.48	1	0.6	0.45	0.76	13.14	13.35
PF3D7_1021700	PF10_0211e2s3	conserved Plasmodium membrane protein, unknown function	0.48	1	0.58	0.44	0.73	10.32	10.47
PF3D7_0801500	PF08_0135e1s1	conserved Plasmodium protein, unknown function	0.48	1	0.45	0.28	0.62	12.51	12.67
PF3D7_1364400	MAL13P1.323e1s2	conserved Plasmodium protein, unknown function	0.48	1	0.57	0.4	0.75	11.92	12.11
PF3D7_1212900	PFL0635ce1s1	bromodomain protein, putative	0.49	1	0.55	0.38	0.72	12.22	12.4
PF3D7_1468100	PF14_0649e2s1	conserved Plasmodium protein, unknown function	0.49	1	0.55	0.38	0.72	13.14	13.3
PF3D7_1462400	PF14_0594e1s3	conserved Plasmodium protein, unknown function	0.49	1	0.53	0.36	0.71	10.3	10.39
PF3D7_1447800	PF14_0454e1s2	conserved Plasmodium protein, unknown function	0.49	1	0.54	0.38	0.7	11.06	11.2
PF3D7_1145400	PF11_0465e1s1	dynamin-like protein (DYN1)	0.49	1	0.58	0.43	0.73	11.79	11.94
PF3D7_1015900	PF10_0155e2s1	enolase (ENO)	0.49	1	0.55	0.38	0.72	12.02	12.16
PF3D7_0711000	PF07_0047e1s2	AAA family ATPase, CDC48 subfamily (Cdc48)	0.49	1	0.61	0.46	0.76	11.63	11.82
PF3D7_1325900	MAL13P1.140e1s2	conserved Plasmodium protein, unknown function	0.49	1	0.59	0.45	0.72	12.45	12.59
PF3D7_1202600	PFL0130ce2s1	conserved protein, unknown function	0.5	1	0.48	0.32	0.65	12.2	12.36
PF3D7_1122900	PF11_0240e2s3	dynein heavy chain, putative	0.5	1	0.55	0.39	0.72	13.25	13.48
PF3D7_1015600	PF10_0153e2s1	heat shock protein 60 (HSP60)	0.5	1	0.47	0.31	0.63	12.33	12.53
PF3D7_0909500	PFI0460w	subpellicular microtubule protein 1, putative (SPM1)	0.51	1	0.54	0.37	0.72	13.99	14.19
PF3D7_0529400.1	PFE1465we1s1	conserved Plasmodium protein, unknown function	0.51	1	0.55	0.38	0.72	12.9	13.2
PF3D7_1435300	PF14_0334e1s1	NAD(P)H-dependent glutamate synthase, putative	0.51	1	0.56	0.4	0.71	11.82	11.88
PF3D7_1247400	PFL2275ce1s1	FK506-binding protein (FKBP)-type peptidyl-prolyl isomerase (FKBP35)	0.52	1	0.56	0.41	0.72	12.05	12.18
PF3D7_1200300	PFL0015ce2s1	rifin (RIF)	0.52	1	0.54	0.39	0.69	14.13	14.29
PF3D7_1467900	PF14_0647e3s2	rab GTPase activator, putative	0.52	1	0.56	0.38	0.74	12.11	12.31
PF3D7_1332900	PF13_0179e1s1	isoleucine-tRNA ligase, putative	0.52	1	0.48	0.31	0.64	11.68	11.89
PF3D7_1139300	PF11_0404e2s1	transcription factor with AP2 domain(s) (ApiAP2)	0.52	1	0.55	0.4	0.71	11.89	12.02
PF3D7_0709900	MAL7P1.29e2	conserved Plasmodium membrane protein, unknown function	0.52	1	0.56	0.37	0.74	11.88	12.02
PF3D7_1339600	MAL13P1.201e1s1	conserved Plasmodium protein, unknown function	0.52	1	0.54	0.36	0.71	11.79	12.14
PF3D7_0905400	PFI0265ce6s1	high molecular weight rhoptry protein 3 (RhopH3)	0.53	1	0.46	0.29	0.63	13.11	13.24
PF3D7_1439400	PF14_0373e1s1	ubiquinol-cytochrome c reductase iron-sulfur subunit, putative	0.53	1	0.57	0.42	0.72	12.2	12.34
PF3D7_1126000	PF11_0270e1s2	threonyl-tRNA synthetase,Threonine--tRNA ligase (ThrRS)	0.53	1	0.54	0.38	0.71	13.59	13.78
PF3D7_1202300	PFL0115we3s1	dynein heavy chain, putative	0.54	1	0.5	0.33	0.67	11.83	11.98
PF3D7_1477900	PF14_0751e1	acyl-CoA synthetase, pseudogene (ACS1b)	0.54	1	0.54	0.37	0.71	12.97	13.13
PF3D7_1442900	PF14_0407s2	guanine nucleotide exchange factor, putative	0.54	1	0.53	0.35	0.7	13.77	13.86
PF3D7_0726400	MAL7P1.146e6s1	conserved Plasmodium membrane protein, unknown function	0.54	1	0.53	0.36	0.71	11.79	11.89
PF3D7_1208100	PFL0405we3s2	conserved Plasmodium protein, unknown function	0.55	1	0.58	0.42	0.74	11.67	11.82
PF3D7_0522800	PFE1140ce1s1	G10 protein, putative	0.55	1	0.47	0.31	0.62	10.26	10.38
PF3D7_0516100	PFE0805we1s3	cation-transporting ATPase 1 (ATPase1)	0.55	1	0.55	0.38	0.72	12.68	12.77
PF3D7_0212100	PFB0540we1s2	conserved Plasmodium protein, unknown function	0.55	1	0.59	0.43	0.75	11.2	11.3
PF3D7_1456500	PF14_0538s3	conserved Plasmodium protein, unknown function	0.55	1	0.52	0.34	0.7	11.5	11.68
PF3D7_1447800	PF14_0454e1s1	conserved Plasmodium protein, unknown function	0.55	1	0.57	0.41	0.72	12.13	12.36
PF3D7_1408700	PF14_0084e2s3	conserved Plasmodium protein, unknown function	0.55	1	0.49	0.3	0.68	11.81	11.96
PF3D7_0521900	PFE1095we2s1	conserved Plasmodium protein, unknown function	0.56	1	0.52	0.33	0.71	10.97	11.11
PF3D7_0314300	PFC0590ce1	DER1-like protein (Der1-2)	0.56	1	0.47	0.3	0.64	11.95	12.11
PF3D7_1472200	PF14_0690e1s1	histone deacetylase, putative	0.56	1	0.57	0.4	0.73	11.91	12.07
PF3D7_1327300	PF13_0161e1s2	conserved Plasmodium protein, unknown function	0.56	1	0.6	0.46	0.75	12.12	12.26
PF3D7_1021700	PF10_0211e1s3	conserved Plasmodium membrane protein, unknown function	0.56	1	0.53	0.37	0.69	13.79	13.96
PF3D7_0806500	PF08_0115e1s1	DnaJ protein, putative	0.56	1	0.52	0.35	0.69	12.3	12.44
PF3D7_0711700	PF07_0048e2s1	erythrocyte membrane protein 1, PfEMP1 (VAR)	0.56	1	0.53	0.38	0.69	14.59	14.76
PF3D7_0629700	MAL6P1.131e1s4	SET domain protein, putative (SET1)	0.56	1	0.52	0.35	0.69	11.34	11.47
PF3D7_1346400	MAL13P1.234e1s6	conserved Plasmodium protein, unknown function	0.56	1	0.58	0.43	0.73	10.65	10.8
PF3D7_0905400	PFI0265ce7s1	high molecular weight rhoptry protein 3 (RhopH3)	0.57	1	0.53	0.36	0.71	11.81	12.08
PF3D7_1102500	PF11_0037e2s1	Plasmodium exported protein (PHISTb), unknown function (GEXP02)	0.57	1	0.56	0.4	0.73	14.66	14.87
PF3D7_0800200	PF08_0141e1s1	erythrocyte membrane protein 1, PfEMP1 (VAR)	0.57	1	0.55	0.39	0.72	11.52	11.67
PF3D7_0728100	PF07_0118s6	conserved Plasmodium membrane protein, unknown function	0.57	1	0.56	0.38	0.73	11.86	12.01
PF3D7_1471400	PF14_0681e2s1	diacylglycerol kinase, putative	0.58	1	0.53	0.37	0.7	12.86	12.98
PF3D7_1434500	PF14_0326e2s3	dynein-related AAA-type ATPase, putative	0.58	1	0.48	0.32	0.65	11.68	11.82
PF3D7_1408700	PF14_0084e2s2	conserved Plasmodium protein, unknown function	0.58	1	0.56	0.4	0.73	13.11	13.22
PF3D7_1311400	PF13_0062e1s1	clathrin-adaptor medium chain, putative	0.58	1	0.54	0.38	0.7	12.74	12.86
PF3D7_0813400	PF08_0081e2s1	conserved Plasmodium protein, unknown function	0.58	1	0.54	0.37	0.72	11.93	12.07
PF3D7_0515000	PFE0750ce1s1	RNA recognition motif, putative	0.59	1	0.51	0.32	0.7	11.35	11.5
PF3D7_1462300	PF14_0593e1s1	conserved Plasmodium protein, unknown function	0.59	1	0.55	0.38	0.72	11.3	11.47
PF3D7_1226000	PFL1255ce1	conserved Plasmodium protein, unknown function	0.6	1	0.57	0.41	0.73	12.17	12.26
PF3D7_0316500	PFC0720we1s1	conserved Plasmodium protein, unknown function	0.6	1	0.54	0.38	0.7	12.12	12.22
PF3D7_1142900	PF11_0441e2	conserved Plasmodium protein, unknown function	0.6	1	0.54	0.35	0.72	12.52	12.66
PF3D7_1311800	MAL13P1.56e1s1	M1-family alanyl aminopeptidase (M1AAP)	0.6	1	0.54	0.37	0.7	12.32	12.46
PF3D7_1368800	MAL13P1.346e1s1	DNA repair endonuclease, putative	0.6	1	0.57	0.42	0.73	11.93	12.03
PF3D7_1349500	MAL13P1.249e1s4	conserved Plasmodium protein, unknown function	0.6	1	0.55	0.35	0.74	12.39	12.52
PF3D7_1239200	PFL1900we1s2	transcription factor with AP2 domain(s) (ApiAP2)	0.61	1	0.54	0.36	0.71	11.19	11.34
PF3D7_0305500	PFC0245ce1s1	conserved Plasmodium protein, unknown function	0.61	1	0.57	0.42	0.73	10.4	10.49
PF3D7_0206000	PFB0265cs2	DNA repair endonuclease, putative	0.61	1	0.5	0.31	0.69	13.15	13.24
PF3D7_1327800	PF13_0157e1s1	ribose-phosphate pyrophosphokinase, putative	0.61	1	0.54	0.38	0.7	13.53	13.57
PF3D7_0723400	PF07_0097e1s2	conserved Plasmodium protein, unknown function	0.61	1	0.52	0.36	0.68	10.7	10.83
PF3D7_1346400	MAL13P1.234e1s4	conserved Plasmodium protein, unknown function	0.61	1	0.55	0.41	0.7	12.37	12.52
PF3D7_0102500	PFA0125ce1s1	erythrocyte binding antigen-181 (EBA181)	0.62	1	0.57	0.39	0.75	11.87	11.94
PF3D7_0302900	PFC0135ce1s2	exportin 1, putative	0.63	1	0.56	0.41	0.71	10.32	10.42
PF3D7_0102200	PFA0110we1s1	ring-infected erythrocyte surface antigen (RESA)	0.63	1	0.49	0.32	0.66	10.97	11.04
PF3D7_1462700	PF14_0597e2s1	cytochrome c1 precursor, putative	0.63	1	0.48	0.32	0.64	12.84	12.95
PF3D7_1422700	PF14_0217e1s1	conserved Plasmodium protein, unknown function	0.63	1	0.55	0.39	0.71	11.15	11.27
PF3D7_1420200	PF14_0196	tetratricopeptide repeat family protein, putative	0.63	1	0.55	0.38	0.72	11.02	11.15
PF3D7_1328500	PF13_0153e1s1	alpha/beta-hydrolase, putative	0.63	1	0.48	0.31	0.65	12.62	12.72
PF3D7_1136900	PF11_0381e2s1	subtilisin-like protease 2 (SUB2)	0.63	1	0.54	0.39	0.69	13.89	14
PF3D7_1021700	PF10_0211e2s2	conserved Plasmodium membrane protein, unknown function	0.63	1	0.56	0.41	0.72	11.93	12.01
PF3D7_0826100	MAL8P1.23s1	E3 ubiquitin-protein ligase, putative	0.63	1	0.54	0.37	0.71	11.03	11.18
PF3D7_0925800	PFI1265we1s1	conserved Plasmodium protein, unknown function	0.64	1	0.57	0.41	0.74	12.73	12.87
PF3D7_0203200	PFB0150ce2s2	conserved Plasmodium protein, unknown function	0.64	1	0.53	0.38	0.69	11.87	11.99
PF3D7_1300300	PF13_0003e2s1	erythrocyte membrane protein 1, PfEMP1 (VAR)	0.64	1	0.51	0.36	0.66	14.05	14.27
PF3D7_1120500	PF11_0212e1s1	tRNA nucleotidyltransferase, putative	0.64	1	0.46	0.3	0.61	13.04	13.09
PF3D7_1116800	PF11_0175e4s1	heat shock protein 101 (HSP101)	0.64	1	0.51	0.36	0.65	12.88	13.03
PF3D7_1329100	MAL13P1.148e3s2	myosin C (MyoC)	0.64	1	0.58	0.43	0.74	12.44	12.54
PF3D7_1219700	PFL0955ce1s1	raf kinase inhibitor (RKIP)	0.65	1	0.52	0.35	0.68	11.59	11.7
PF3D7_1202300	PFL0115we34s1	dynein heavy chain, putative	0.65	1	0.53	0.34	0.72	12.54	12.67
PF3D7_0110600	PFA0515we1s1	phosphatidylinositol-4-phosphate 5-kinase (PIP5K)	0.65	1	0.56	0.39	0.72	11.12	11.23
PF3D7_0103400	PFA0170ce1s2	zinc-carboxypeptidase, putative	0.65	1	0.5	0.33	0.66	10.81	10.85
PF3D7_1423700	PF14_0228e1s1	conserved Plasmodium protein, unknown function	0.65	1	0.58	0.4	0.76	14.35	14.48
PF3D7_1130200	PF11_0313	60S ribosomal protein P0	0.65	1	0.56	0.41	0.71	11.02	11.11
PF3D7_1222600	PFL1085we1s2	transcription factor with AP2 domain(s) (ApiAP2)	0.66	1	0.48	0.31	0.65	13.39	13.47
PF3D7_0207600	PFB0340ce4s1	serine repeat antigen 5 (SERA5)	0.66	1	0.48	0.31	0.65	11.84	11.93
PF3D7_1335900	PF13_0201	sporozoite surface protein 2 (TRAP)	0.66	1	0.53	0.36	0.71	12.72	12.81
PF3D7_1140700	PF11_0418e1s3	conserved Plasmodium protein, unknown function	0.66	1	0.55	0.39	0.71	11.48	11.52
PF3D7_1134500	PF11_0356s2	alpha/beta hydrolase, putative	0.66	1	0.52	0.35	0.69	13.78	13.88
PF3D7_1025500	PF10_0251e2s3	conserved Plasmodium protein, unknown function	0.66	1	0.48	0.33	0.64	11.84	11.98
PF3D7_0814600	PF08_0073e1s1	conserved Plasmodium protein, unknown function	0.66	1	0.54	0.39	0.69	12.79	12.86
PF3D7_0500800	PFE0040ce2s1	mature parasite-infected erythrocyte surface antigen,erythrocyte membrane protein 2 (MESA)	0.67	1	0.54	0.38	0.71	10.91	11
PF3D7_0206800	PFB0300c	merozoite surface protein 2 (MSP2)	0.67	1	0.49	0.33	0.64	15.69	15.78
PF3D7_1115700	PF11_0165e1s1	cysteine proteinase falcipain 2a	0.67	1	0.51	0.32	0.69	12.51	12.63
PF3D7_0715200	PF07_0061e1s3	conserved Plasmodium protein, unknown function	0.67	1	0.56	0.41	0.72	11.87	11.93
PF3D7_0726400	MAL7P1.146e5s1	conserved Plasmodium membrane protein, unknown function	0.67	1	0.52	0.37	0.68	12.73	12.78
PF3D7_1249100	PFL2355we2	conserved Plasmodium protein, unknown function	0.68	1	0.54	0.37	0.71	11.54	11.66
PF3D7_0927300	PFI1340we1s1	fumarate hydratase, putative	0.68	1	0.55	0.4	0.7	12.13	12.22
PF3D7_0922100	PFI1085we1s2	ubiquitin-like protein, putative	0.68	1	0.57	0.41	0.74	12.69	12.78
PF3D7_0503400	PFE0165we1s1	actin-depolymerizing factor 1 (ADF1)	0.68	1	0.58	0.43	0.73	10.26	10.38
PF3D7_0402000	PFD0090ce1s1	Plasmodium exported protein (PHISTa), unknown function	0.68	1	0.52	0.34	0.7	10.35	10.42
PF3D7_0220000	PFB0915we2s1	liver stage antigen 3 (LSA3)	0.68	1	0.54	0.39	0.7	15.34	15.37
PF3D7_0202400	PFB0115we1s2	conserved Plasmodium protein, unknown function	0.68	1	0.55	0.38	0.71	13.35	13.43
PF3D7_1335100	PF13_0197	merozoite surface protein 7 (MSP7)	0.68	1	0.53	0.37	0.7	14.22	14.3
PF3D7_1149200	PF11_0509e2s1	ring-infected erythrocyte surface antigen	0.68	1	0.56	0.39	0.73	13.44	13.66
PF3D7_1403800	PF14_0035e1s2	nuclear formin-like protein (MISFIT)	0.69	1	0.54	0.38	0.7	11.53	11.56
PF3D7_1032900	PF10_0320e1s2	RNA polymerase II-associated protein 1, putative	0.69	1	0.51	0.34	0.69	12.41	12.52
PF3D7_1004200	PF10_0045e1s1	conserved Plasmodium membrane protein, unknown function	0.69	1	0.53	0.38	0.68	12.28	12.38
PF3D7_0709100	PF07_0035e1s1	Cg1 protein	0.69	1	0.55	0.4	0.69	11.93	12.01
PF3D7_1228400	PFL1375ws2	conserved Plasmodium protein, unknown function	0.7	1	0.5	0.32	0.69	12.18	12.27
PF3D7_0911300	PFI0550we1s2	cysteine repeat modular protein 1 (CRMP1)	0.7	1	0.55	0.39	0.71	12.53	12.62
PF3D7_0507700	PFE0380ce1s1	nuclear protein localization protein 4, putative (NPL4)	0.7	1	0.5	0.34	0.66	14.8	14.89
PF3D7_0202000	PFB0100ce2s1	knob-associated histidine-rich protein (KAHRP)	0.7	1	0.47	0.3	0.64	11.97	12.06
PF3D7_0104600	PFA0235we1s2	conserved Plasmodium protein, unknown function	0.7	1	0.49	0.31	0.68	10.18	10.27
PF3D7_1353400	PF13_0278	Ran-binding protein, putative	0.7	1	0.53	0.39	0.68	11.02	11.11
PF3D7_1036400	PF10_0356e1	liver stage antigen 1 (LSA1)	0.7	1	0.54	0.37	0.7	14.61	14.68
PF3D7_1021900	PF10_0213e1s3	conserved Plasmodium protein (10b antigen), unknown function	0.7	1	0.55	0.4	0.71	12.01	12.13
PF3D7_0719400	MAL7P1.102s1	conserved Plasmodium protein, unknown function	0.7	1	0.54	0.38	0.7	12.8	12.9
PF3D7_1252400	PFL2520we4s3	reticulocyte binding protein homologue 3, pseudogene (RH3)	0.71	1	0.6	0.43	0.76	13.68	13.72
PF3D7_1408700	PF14_0084e3s1	conserved Plasmodium protein, unknown function	0.71	1	0.56	0.41	0.71	10.66	10.76
PF3D7_1137100	PF11_0382	mitochondrial ribosomal protein S9 precursor, putative	0.71	1	0.48	0.3	0.66	10.08	10.19
PF3D7_0731600	PF07_0129e1s1	acyl-coA synthetase, PfACS5 (ACS5)	0.71	1	0.47	0.3	0.65	14.92	14.99
PF3D7_1211000	PFL0545we3s1	kinesin-like protein, putative	0.72	1	0.52	0.34	0.7	11.65	11.68
PF3D7_0917500	PFI0855we1s1	conserved Plasmodium protein, unknown function	0.72	1	0.54	0.38	0.69	10.72	10.84
PF3D7_0408900.1	PFD0440we1s1	peptidase, M22 family, putative	0.72	1	0.55	0.39	0.7	10.44	10.54
PF3D7_1346400	MAL13P1.234e1s1	conserved Plasmodium protein, unknown function	0.72	1	0.49	0.31	0.67	12.46	12.54
PF3D7_0930300	PFI1475ws2	merozoite surface protein 1 (MSP1)	0.73	1	0.48	0.32	0.65	15.8	15.85
PF3D7_0303900	PFC0176ce2s1	conserved Plasmodium protein, unknown function	0.73	1	0.54	0.37	0.7	11.82	11.87
PF3D7_1448300	PF14_0461s2	conserved Plasmodium protein, unknown function	0.73	1	0.45	0.3	0.61	12.01	12.14
PF3D7_1426700	PF14_0246e1s2	phosphoenolpyruvate carboxylase, putative (PEPC)	0.73	1	0.52	0.37	0.67	12.14	12.18
PF3D7_0713900	PF07_0053e1s3	conserved Plasmodium protein, unknown function	0.73	1	0.53	0.37	0.7	12.13	12.2
PF3D7_1250600	PFL2430c	eukaryotic translation initiation factor 2b, subunit 2, putative	0.74	1	0.53	0.37	0.69	13.24	13.36
PF3D7_0910500	PFI0510ce1s2	DNA repair protein REV1, putative	0.74	1	0.54	0.39	0.7	11.05	11.13
PF3D7_0110500	PFA0510we1s2	bromodomain protein, putative	0.74	1	0.57	0.4	0.74	13.07	13.21
PF3D7_1416500	PF14_0164e1s1	NADP-specific glutamate dehydrogenase (GDHa)	0.74	1	0.57	0.42	0.71	11.84	11.91
PF3D7_1128300	PF11_0294e2s1	6-phosphofructokinase (PFK11)	0.74	1	0.55	0.39	0.71	10.9	11.07
PF3D7_0717700	PF07_0073e1s1	seryl-tRNA synthetase, putative	0.74	1	0.48	0.3	0.67	11.53	11.59
PF3D7_1252100	PFL2505ce8s2	rhoptry neck protein 3 (RON3)	0.75	1	0.54	0.38	0.7	10.96	11.02
PF3D7_1219100	PFL0930we1s1	clathrin heavy chain, putative	0.75	1	0.53	0.36	0.7	10.99	11.05
PF3D7_1201700	PFL0085ce2	conserved Plasmodium membrane protein, unknown function	0.75	1	0.55	0.37	0.72	13.41	13.46
PF3D7_0911900	PFI0580ce2	falstatin (ICP)	0.75	1	0.56	0.41	0.7	14.29	14.41
PF3D7_1444100	PF14_0419e9s2	conserved Plasmodium protein, unknown function	0.75	1	0.53	0.37	0.7	13.17	13.27
PF3D7_1020700	PF10_0200e1s2	ribosomal processing ATPase, putative	0.75	1	0.54	0.39	0.69	11.58	11.66
PF3D7_1233600	PFL1620we1s4	asparagine and aspartate rich protein 1 (AARP1)	0.76	1	0.54	0.36	0.71	12.1	12.18
PF3D7_0532300	PFE1600we2s1	Plasmodium exported protein (PHISTb), unknown function	0.76	1	0.53	0.36	0.69	12.73	12.84
PF3D7_0301700	PFC0085ce2s1	Plasmodium exported protein, unknown function	0.76	1	0.53	0.36	0.7	12.36	12.45
PF3D7_1444100	PF14_0419e6s1	conserved Plasmodium protein, unknown function	0.76	1	0.55	0.39	0.7	13.57	13.69
PF3D7_1134200	PF11_0353s1	conserved Plasmodium protein, unknown function	0.76	1	0.51	0.33	0.68	10.94	11.04
PF3D7_1004100	PF10_0044e8	hypothetical protein	0.76	1	0.53	0.36	0.71	12.28	12.38
PF3D7_0803800	MAL8P1.142e2s1	20S proteasome beta subunit	0.76	1	0.53	0.38	0.67	14.67	14.78
PF3D7_0729900	MAL7P1.162e2s3	dynein heavy chain, putative	0.76	1	0.47	0.3	0.63	12.66	12.78
PF3D7_0703500	MAL7P1.12e2s2	erythrocyte membrane-associated antigen	0.76	1	0.53	0.38	0.68	12.11	12.21
PF3D7_0719200	MAL7P1.100e1s1	NIMA related kinase 4 (NEK4)	0.76	1	0.51	0.34	0.68	10.84	10.88
PF3D7_0617400	MAL6P1.252e2	erythrocyte membrane protein 1, PfEMP1 (VAR)	0.76	1	0.51	0.36	0.66	14.88	14.94
PF3D7_0407800	PFD0385we1s2	conserved Plasmodium protein, unknown function	0.77	1	0.54	0.36	0.71	12.51	12.58
PF3D7_1023900	PF10_0232s1	chromodomain-helicase-DNA-binding protein 1 homolog, putative (CHD1)	0.77	1	0.5	0.31	0.68	11.56	11.7
PF3D7_0210300	PFB0465ce2	monocarboxylate transporter, putative	0.78	1	0.51	0.34	0.69	12.98	13.03
PF3D7_0111500	PFA0555ce4s1	UMP-CMP kinase, putative	0.78	1	0.54	0.38	0.7	12.47	12.51
PF3D7_0110500	PFA0510we1s3	bromodomain protein, putative	0.78	1	0.52	0.35	0.69	13.18	13.21
PF3D7_1110200	PF11_0108e2s1	pre-mRNA-processing factor 6, putative (PRPF6)	0.78	1	0.52	0.36	0.68	11.17	11.25
PF3D7_1021700	PF10_0211e1s2	conserved Plasmodium membrane protein, unknown function	0.78	1	0.55	0.39	0.7	13.48	13.62
PF3D7_1462300	PF14_0593e1s2	conserved Plasmodium protein, unknown function	0.79	1	0.54	0.38	0.69	12	12.16
PF3D7_0521700	PFE1085we1s1	DEAD/DEAH box ATP-dependent RNA helicase, putative	0.8	1	0.49	0.33	0.65	11.43	11.44
PF3D7_1357100	PF13_0305	elongation factor 1-alpha	0.8	1	0.49	0.32	0.66	12.25	12.33
PF3D7_1021700	PF10_0211e2s1	conserved Plasmodium membrane protein, unknown function	0.8	1	0.53	0.36	0.7	13.12	13.19
PF3D7_1228400	PFL1375ws1	conserved Plasmodium protein, unknown function	0.81	1	0.53	0.35	0.71	11.18	11.24
PF3D7_1465800	PF14_0626e4s2	dynein beta chain, putative	0.81	1	0.5	0.34	0.67	11.73	11.8
PF3D7_1014600	PF10_0143e1s1	transcriptional coactivator ADA2 (ADA2)	0.81	1	0.49	0.32	0.65	12.35	12.42
PF3D7_1011800	PF10_0115e1s1	QF122 antigen	0.81	1	0.49	0.32	0.66	12.62	12.63
PF3D7_0708400	PF07_0029e2	heat shock protein 90 (HSP90)	0.81	1	0.54	0.37	0.7	13.59	13.62
PF3D7_1366900	MAL13P1.336e3s1	conserved Plasmodium protein, unknown function	0.81	1	0.51	0.35	0.68	13.87	13.94
PF3D7_1208200	PFL0410we3s2	cysteine repeat modular protein 3 (CRMP3)	0.82	1	0.49	0.33	0.65	13.06	13.12
PF3D7_0921600	PFI1060we1s2	tetratricopeptide repeat family protein, putative	0.82	1	0.53	0.36	0.7	13	13.07
PF3D7_0505500	PFE0270ce1s1	DNA repair protein, putative	0.82	1	0.54	0.36	0.72	12.28	12.38
PF3D7_1133100	PF11_0341e1s2	conserved membrane protein, unknown function	0.82	1	0.51	0.35	0.68	12.6	12.63
PF3D7_1123400	PF11_0245e2	translation elongation factor EF-1, subunit alpha, putative	0.82	1	0.48	0.32	0.65	11.89	11.91
PF3D7_1254100	PFL2610we2s1	stevor (stevor)	0.83	1	0.49	0.35	0.64	14.19	14.22
PF3D7_1249800	PFL2390ce1s3	conserved Plasmodium protein, unknown function	0.83	1	0.51	0.33	0.69	13.28	13.35
PF3D7_1209400	PFL0470we1s1	conserved Plasmodium protein, unknown function	0.83	1	0.5	0.33	0.67	13.18	13.19
PF3D7_0501100.1	PFE0055ce4s1	heat shock protein 40, type II (HSP40)	0.83	1	0.53	0.36	0.7	11.95	12
PF3D7_0317300	PFC0760cs3	conserved Plasmodium protein, unknown function	0.83	1	0.54	0.37	0.71	13.63	13.69
PF3D7_1138400	PF11_0395e1s3	guanylyl cyclase (GCalpha)	0.83	1	0.5	0.32	0.68	12.18	12.25
PF3D7_1008800	PF10_0085e1s1	small subunit rRNA processing protein, putative	0.83	1	0.52	0.36	0.67	13.09	13.18
PF3D7_0619000.1	MAL6P1.237e6s2	conserved Plasmodium protein, unknown function	0.83	1	0.55	0.39	0.72	12.33	12.39
PF3D7_1205900	PFL0295ce1s1	conserved protein, unknown function	0.84	1	0.5	0.32	0.69	11.33	11.38
PF3D7_1203700	PFL0185ce3	nucleosome assembly protein (NAPL)	0.84	1	0.46	0.29	0.63	11.86	11.88
PF3D7_1202300	PFL0115we31s1	dynein heavy chain, putative	0.84	1	0.48	0.31	0.64	11.4	11.4
PF3D7_0928900	PFI1420w	guanylate kinase (GK)	0.84	1	0.49	0.3	0.68	11.05	11.14
PF3D7_1440500	PF14_0384e1s1	allantoicase, putative	0.84	1	0.52	0.34	0.69	12.38	12.43
PF3D7_1129600	PF11_0307e1s2	phosphatidylinositol-4-phosphate-5-kinase, putative	0.84	1	0.47	0.32	0.63	11.62	11.68
PF3D7_1141100	PF11_0422e1s2	conserved Plasmodium protein, unknown function	0.85	1	0.52	0.35	0.68	11.48	11.56
PF3D7_0310500	PFC0440ce1s3	DEAD box helicase, putative	0.86	1	0.5	0.35	0.66	12.89	12.91
PF3D7_1427000	PF14_0249	conserved Plasmodium protein, unknown function	0.86	1	0.53	0.38	0.68	11.62	11.64
PF3D7_0523000	PFE1150we1s2	multidrug resistance protein (MDR1)	0.87	1	0.5	0.35	0.65	11.84	11.85
PF3D7_0516100	PFE0805we2s1	cation-transporting ATPase 1 (ATPase1)	0.87	1	0.47	0.31	0.62	12.2	12.25
PF3D7_0515300	PFE0765ws2	phosphatidylinositol 3-kinase (PI3K)	0.87	1	0.53	0.38	0.68	12.26	12.27
PF3D7_0511400	PFE0565w	conserved Plasmodium protein, unknown function	0.87	1	0.54	0.38	0.7	13.03	13.05
PF3D7_1139700	PF11_0407e1s1	adrenodoxin reductase, putative	0.87	1	0.52	0.36	0.69	12.16	12.19
PF3D7_0808600	PF08_0107e2s1	erythrocyte membrane protein 1, PfEMP1 (VAR)	0.87	1	0.49	0.35	0.64	14.19	14.23
PF3D7_1239800	PFL1930ws5	conserved Plasmodium protein, unknown function	0.88	1	0.51	0.35	0.67	13.76	13.76
PF3D7_0920400	PFI1000ws2	conserved Plasmodium protein, unknown function	0.88	1	0.53	0.37	0.68	11.52	11.59
PF3D7_1439100	PF14_0370e2s2	DEAD/DEAH box helicase, putative	0.88	1	0.49	0.34	0.64	13.02	13.1
PF3D7_1354500	PF13_0287e1s1	adenylosuccinate synthetase (adsS)	0.88	1	0.5	0.33	0.68	11.59	11.75
PF3D7_0713900	PF07_0053e1s1	conserved Plasmodium protein, unknown function	0.88	1	0.49	0.3	0.67	12.69	12.74
PF3D7_0827900	MAL8P1.17e2	protein disulfide isomerase (PDI8)	0.88	1	0.49	0.29	0.68	12.91	12.93
PF3D7_0804500	MAL8P1.139e1s3	conserved Plasmodium membrane protein, unknown function	0.88	1	0.52	0.35	0.69	12.22	12.28
PF3D7_0931300	PFI1520w	asparagine-rich antigen, putative	0.89	1	0.52	0.36	0.68	13.02	13.03
PF3D7_0520400	PFE1025ce1s1	conserved Plasmodium protein, unknown function	0.89	1	0.53	0.37	0.68	13.1	13.12
PF3D7_1466400	PF14_0633e1s1	transcription factor with AP2 domain(s) (ApiAP2)	0.89	1	0.5	0.34	0.67	12.82	12.82
PF3D7_1457300	PF14_0546e1s1	conserved Plasmodium protein, unknown function	0.89	1	0.5	0.35	0.64	11.12	11.12
PF3D7_1418100	PF14_0179s3	liver specific protein 1, putative (LISP1)	0.89	1	0.48	0.3	0.66	12.15	12.17
PF3D7_1356800	MAL13P1.278e1s2	serine/threonine protein kinase, putative (ARK3)	0.89	1	0.55	0.4	0.69	12.79	12.85
PF3D7_1212000	PFL0595ce1s1	glutathione peroxidase (Trx-G1)	0.9	1	0.49	0.34	0.63	11.42	11.44
PF3D7_0922500	PFI1105w	phosphoglycerate kinase (PGK)	0.9	1	0.52	0.35	0.68	11.06	11.09
PF3D7_0912900	PFI0630we2s1	26S proteasome regulatory subunit, putative	0.9	1	0.51	0.34	0.69	13.07	13.08
PF3D7_1311500	PF13_0063e2s1	26S proteasome regulatory subunit 7, putative	0.9	1	0.49	0.34	0.65	13.17	13.2
PF3D7_1124600	PF11_0257e1s1	ethanolamine kinase, putative	0.9	1	0.53	0.38	0.67	12.89	12.9
PF3D7_1122900	PF11_0240e1s1	dynein heavy chain, putative	0.9	1	0.51	0.34	0.67	12.2	12.23
PF3D7_1107800	PF11_0091e2s1	transcription factor with AP2 domain(s) (ApiAP2)	0.9	1	0.49	0.31	0.67	12.35	12.4
PF3D7_1213400	PFL0650ce1s1	conserved Plasmodium protein, unknown function	0.91	1	0.52	0.37	0.67	12.06	12.11
PF3D7_1444100	PF14_0419e7s1	conserved Plasmodium protein, unknown function	0.91	1	0.52	0.35	0.69	12.72	12.73
PF3D7_1125500	PF11_0266e1s1	small nuclear ribonucleoprotein D1, putative (SNRPD1)	0.91	1	0.55	0.38	0.71	12.29	12.3
PF3D7_1221400	PFL1030we1s1	membrane skeletal protein, putative (ALV3)	0.92	1	0.51	0.34	0.67	11.59	11.6
PF3D7_0930300	PFI1475ws1	merozoite surface protein 1 (MSP1)	0.92	1	0.49	0.33	0.65	14.65	14.68
PF3D7_0209800	PFB0445ce2	ATP-dependent RNA helicase UAP56 (UAP56)	0.92	1	0.49	0.33	0.66	12.15	12.21
PF3D7_1018300	PF10_0177e2s2	conserved Plasmodium protein, unknown function	0.92	1	0.58	0.44	0.73	10.52	10.57
PF3D7_0730300	PF07_0126e1s2	transcription factor with AP2 domain(s) (ApiAP2)	0.92	1	0.51	0.34	0.68	11.88	11.95
PF3D7_1215100	PFL0730we1s1	conserved Plasmodium protein, unknown function	0.93	1	0.55	0.38	0.72	11.98	11.98
PF3D7_0935800	PFI1730we2	cytoadherence linked asexual protein 9 (CLAG9)	0.93	1	0.53	0.36	0.69	11.99	12.01
PF3D7_0520100	PFE1010we1s1	protein phosphatase, putative	0.93	1	0.54	0.36	0.71	12.67	12.67
PF3D7_1445900	PF14_0436e1s1	DEAD/DEAH box ATP-dependent RNA helicase, putative	0.93	1	0.51	0.36	0.66	12.48	12.48
PF3D7_1138400	PF11_0395e1s5	guanylyl cyclase (GCalpha)	0.93	1	0.52	0.34	0.7	12.26	12.28
PF3D7_1132400	PF11_0333e2s1	conserved Plasmodium membrane protein, unknown function	0.93	1	0.51	0.33	0.69	11.75	11.75
PF3D7_0707800	MAL7P1.23e1s1	RAP protein, putative	0.93	1	0.51	0.34	0.67	12.11	12.12
PF3D7_1304100	MAL13P1.22e2s1	DNA ligase I (LigI)	0.93	1	0.5	0.35	0.66	12.12	12.13
PF3D7_1248700	PFL2335ws2	conserved Plasmodium protein, unknown function	0.94	1	0.51	0.36	0.67	10.97	10.98
PF3D7_1201300	PFL0065w	conserved Plasmodium protein, unknown function	0.94	1	0.48	0.3	0.67	11.79	11.8
PF3D7_0409000	PFD0445cs1	conserved Plasmodium protein, unknown function	0.94	1	0.53	0.37	0.69	13.19	13.19
PF3D7_1008100	PF10_0079s1	conserved Plasmodium protein, unknown function	0.94	1	0.56	0.39	0.73	13.64	13.65
PF3D7_0619000.1	MAL6P1.237e12	conserved Plasmodium protein, unknown function	0.94	1	0.51	0.37	0.66	11.88	11.89
PF3D7_1338300	PF13_0214e2s1	elongation factor 1-gamma, putative	0.95	1	0.55	0.4	0.69	13.08	13.14
PF3D7_1308200	PF13_0044e2s2	carbamoyl phosphate synthetase (cpsSII)	0.95	1	0.51	0.33	0.7	12.39	12.41
PF3D7_1302200	PF13_0012	early transcribed membrane protein 13 (ETRAMP13)	0.95	1	0.49	0.33	0.64	12.12	12.13
PF3D7_1121800	PF11_0226s1	petidase, M16 family	0.95	1	0.51	0.33	0.7	14.39	14.43
PF3D7_0804500	MAL8P1.139e2s2	conserved Plasmodium membrane protein, unknown function	0.95	1	0.49	0.34	0.65	11.95	11.96
PF3D7_1303800	MAL13P1.19e1s8	conserved Plasmodium protein, unknown function	0.95	1	0.5	0.32	0.68	12.07	12.1
PF3D7_1202300	PFL0115we33s1	dynein heavy chain, putative	0.96	1	0.53	0.38	0.67	14.86	14.86
PF3D7_0320800	PFC0915we2s1	ATP-dependent RNA helicase, putative (DOZI)	0.96	1	0.52	0.35	0.68	12.26	12.26
PF3D7_1444100	PF14_0419e8s2	conserved Plasmodium protein, unknown function	0.96	1	0.54	0.37	0.7	11.35	11.36
PF3D7_1408400	PF14_0081e1s2	DNA-repair helicase, putative	0.96	1	0.51	0.34	0.67	11.83	11.83
PF3D7_1135600	PF11_0368e1s2	conserved Plasmodium protein, unknown function	0.96	1	0.51	0.33	0.69	12.53	12.6
PF3D7_0523000	PFE1150we1s1	multidrug resistance protein (MDR1)	0.97	1	0.53	0.38	0.68	11.89	11.92
PF3D7_1456500	PF14_0538s1	conserved Plasmodium protein, unknown function	0.97	1	0.55	0.38	0.72	12.56	12.62
PF3D7_1320800	PF13_0121e3	dihydrolipamide succinyltransferase component of 2-oxoglutarate dehydrogenase complex	0.97	1	0.52	0.37	0.67	13.59	13.67
PF3D7_1142100	PF11_0433e1s3	conserved Plasmodium protein, unknown function	0.97	1	0.54	0.36	0.72	10.8	10.86
PF3D7_0724700	MAL7P1.134e2s2	conserved Plasmodium protein, unknown function	0.97	1	0.54	0.37	0.71	11.83	11.87
PF3D7_0722400	MAL7P1.122e3s1	GTP binding protein, putative	0.97	1	0.52	0.35	0.68	12.38	12.38
PF3D7_0629700	MAL6P1.131e1s7	SET domain protein, putative (SET1)	0.97	1	0.49	0.33	0.64	11.92	11.96
PF3D7_1245600	PFL2190ce1s2	kinesin, putative	0.98	1	0.54	0.39	0.7	12.23	12.26
PF3D7_0500800	PFE0040ce1s1	mature parasite-infected erythrocyte surface antigen,erythrocyte membrane protein 2 (MESA)	0.98	1	0.51	0.32	0.69	10.51	10.56
PF3D7_1445600	PF14_0433e4	erythrocyte membrane-like protein	0.98	1	0.49	0.35	0.63	12.59	12.59
PF3D7_1107100	PF11_0083e1s1	nucleic acid binding protein, putative	0.98	1	0.52	0.36	0.68	12.18	12.2
PF3D7_1025500	PF10_0251e2s1	conserved Plasmodium protein, unknown function	0.98	1	0.53	0.36	0.7	10.68	10.69
PF3D7_1022000	PF10_0214e2	RNA binding protein, putative	0.98	1	0.5	0.34	0.67	13.95	13.98
PF3D7_1017900	PF10_0174e2s1	26s proteasome regulatory subunit p55, putative	0.98	1	0.52	0.35	0.69	13.36	13.37
PF3D7_1005500	PF10_0057e2s1	regulator of nonsense transcripts, putative	0.98	1	0.5	0.34	0.66	14.27	14.29
PF3D7_0813500	PF08_0080e1s1	conserved Plasmodium protein, unknown function	0.98	1	0.52	0.36	0.68	12.44	12.45
PF3D7_0718000	MAL7P1.89e9s4	dynein heavy chain, putative	0.98	1	0.51	0.36	0.67	12.38	12.38
PF3D7_0308300	PFC0355ce1s1	conserved Plasmodium protein, unknown function	0.99	1	0.53	0.36	0.7	10.97	10.99
PF3D7_1146800	PF11_0479e2	conserved Plasmodium protein, unknown function	0.99	1	0.53	0.38	0.69	11.28	11.29
PF3D7_1131600	PF11_0326s2	conserved Plasmodium protein, unknown function	0.99	1	0.49	0.33	0.64	11.82	11.84
PF3D7_0622800	MAL6P1.201s1	leucyl tRNA synthase	0.99	1	0.52	0.36	0.67	12.04	12.1
PF3D7_1033200	PF10_0323e1s1	early transcribed membrane protein 10.2 (ETRAMP10.2)	1	1	0.52	0.36	0.68	12.01	12.03
PF3D7_1308400	MAL13P1.39e4s1	conserved Plasmodium protein, unknown function	1	1	0.49	0.32	0.65	11.67	11.75

## Sheet: Table S3
							Transcript Caracheristic						Genetic variation						Coinservation Plamsodium		Conservationall Species			Homology with Human			Liver stage		GO Annotation			Mass Spec Max Expression				Protein expression (PlasmoDB)
GeneID	Previous ID	Fragment	Description	Importance (VIP score)	Mean Resistant	Mean Susceptible	CDS Length	Isoelectric Point	Molecular Weight	Protein Length	n TM Domains	SignalP Peptide	Non-Coding SNPs All Strains	NonSyn/Syn SNP Ratio All Strains	NonSynonymous SNPs All Strains	SNPs with Stop Codons All Strains	Synonymous SNPs All Strains	Total SNPs All Strains	%P.falciparum isolates (>90% identity)	% human infected parasite (>50% identity)	Ortholog.count	Ortholog.Group	Paralog.count	hits.human	% identity	% query.coverage	inputorthologs..Tarun.	If.in.liver.stage	GO Components	GO Functions	GO Processes	Gametocyte	Merozoite	Sporozoite	Trophozoite	Ring.Ave	Troph.Ave	Schizont.Ave	Selected.Samples.that.match	Sum.of.Unique.Peptides..Within.Samples.	Unique.Peptides..Across.Samples.	Total.Number.of.Spectra
PF3D7_0822900	PF08_0035		conserved Plasmodium protein, unknown function	0.55	12.41	11.17	3531	5.01	138241	1176	0		0	4.17	192	10	46	248	100	0	46	OG5_160678	0	NA	NA	NA	NA	NA	nucleus	null	null		x			3.7	3.32	4.7	14	106	58	275
PF3D7_1008000	PF10_0078	s2	histone deacetylase, putative	0.46	12.64	12.02	7140	9.27	282225	2379	0		0	3.34	264	6	79	349	100	25	89	OG5_126654	1	96	50-54	3-9	NA	NA	nucleus	inositol-1,4,5-trisphosphate 3-kinase activity	inositol phosphate biosynthetic process, regulation of gene expression	x				4.09	4	4.09	11	49	42	76
PF3D7_0204200	PFB0194w	e1s1	conserved Plasmodium protein, unknown function	0.42	12.34	11.42	831	8.85	33414	276	1	x	66	0.63	5	1	8	80	66.6667	100	44	OG5_142839	0	NA	NA	NA	NA	NA	apicoplast	null	null		x			4	3.7	4.39	16	69	13	90
PF3D7_0501500	PFE0075c	e1s1	rhoptry-associated protein 3 (RAP3)	0.25	13.91	13.25	1203	8.78	47003	400	1	x	0	6.5	13	1	2	16	93.3333	0	69	OG5_162090	1	NA	NA	NA	PY17X_1102500	1	rhoptry	null	null		x			null	null	null	19	160	40	302
PF3D7_1469600	PF14_0664	e1s1	biotin carboxylase subunit of acetyl CoA carboxylase, putative (ACC1)	0.22	12.31	11.76	10104	7.76	394877	3367	0	x	35	5.37	279	0	52	366	100	75	46	OG5_127493	0	16	50-52	3-40	PY17X_1337500	1	acetyl-CoA carboxylase complex, apicoplast, biotin carboxylase complex	acetyl-CoA carboxylase activity, biotin binding, biotin carboxylase activity	fatty acid biosynthetic process			x		null	null	null	5	26	26	48
PF3D7_1103800	PF11_0049	e1s1	CCR4-NOT transcription complex subunit 1, putative (NOT1)	0.21	13.5	13.01	10116	7.04	391939	3371	4		0	2.58	230	6	89	325	100	75	60	OG5_128127	0	3	50-52	7-22	NA	NA	CCR4-NOT complex	null	null			x		4.52	3.81	3.7	22	295	121	493
PF3D7_1417200	PF14_0170	e1s1	NOT family protein, putative	0.2	13.29	12.86	13401	7.26	519822	4466	0		12	2.6	291	3	112	418	100	100	47	OG5_161009	0	37	50-66	2- 6	NA	0	CCR4-NOT complex	null	null			x		4.25	3.91	4	18	98	71	130
PF3D7_1014300	PF10_0140	e2s1	conserved protein, unknown function	0.18	13.19	12.62	7140	6.67	283128	2379	8		29	3.83	138	3	36	206	93.3333	100	45	OG5_128341	0	NA	NA	NA	PY17X_1215900	1	membrane	protein binding	null			x		4.39	4	3.7	11	65	41	70
PF3D7_1420700	PF14_0201	e2	surface protein, Pf113 (Pf113)	0.18	12.2	11.28	2910	4.21	112573	969	1	x	21	3.43	48	1	14	84	100	0	44	OG5_167243	0	NA	NA	NA	NA	0	PTEX complex, cell surface, symbiont-containing vacuole membrane	protein binding	null			x		3.91	4.39	3.81	19	225	70	523
PF3D7_1302800	PF13_0014	e1	40S ribosomal protein S7, putative	0.12	13.49	13.01	585	10.46	22480	194	0		18	0.25	1	1	4	24	93.3333	100	44	OG5_127368	0	NA	NA	NA	PY17X_1402900	1	cytosolic small ribosomal subunit	structural constituent of ribosome	translation				x	4.25	4.17	3.7	34	188	35	331
PF3D7_1333200	PF13_0182	s1	ubiquitin-activating enzyme (UBA1)	0.12	12.8	12.29	5517	9.29	218523	1838	3	x	0	2.97	104	3	35	142	100	0	45	OG5_146901	0	1	74	37	NA	NA	apicoplast	ATPase activity, ubiquitin-protein transferase activity	ER-associated ubiquitin-dependent protein catabolic process, protein ubiquitination, regulation of cell cycle process			x		null	null	null	2	2	2	2
PF3D7_0904900	PFI0240c	e1s2	Cu2 -transporting ATPase, putative (CUP)	0.099	13.19	12.4	7707	5.48	299388	2568	7		32	3.85	285	5	74	396	80	100	32	OG5_126855	0	NA	NA	NA	NA	0	cytoplasmic vesicle, host cell plasma membrane, plasma membrane	copper ion binding	copper ion transport					4.25	4	3.91	17	108	55	154
PF3D7_1444100	PF14_0419	e9s1	conserved Plasmodium protein, unknown function	0.077	13.53	13.11	21696	8.89	865023	7231	0		272	3.63	487	23	134	916	86.6667	50	51	OG5_144757	0	NA	NA	NA	NA	0	null	ATP binding, actin binding, calmodulin binding, motor activity	null	x				null	null	null	6	123	110	123
PF3D7_0406100	PFD0305c	e2s1	vacuolar ATP synthase subunit b	0.07	13.89	13.17	1485	5.38	55788	494	0		41	0.22	2	1	9	53	100	100	44	OG5_127061	0	27	55-77	10-97	NA	0	proton-transporting V-type ATPase, V1 domain, proton-transporting two-sector ATPase complex, catalytic domain	protein binding, proton-transporting ATPase activity, rotational mechanism	vacuolar acidification					4.25	4.09	3.81	27	308	52	645
PF3D7_0827800	PF08_0012	e1s3	SET domain protein, putative (SET3)	0.063	10.48	10.02	7200	8.3	283546	2399	0		0	3.51	295	5	84	384	100	100	45	OG5_153109	0	NA	NA	NA	NA	0	nuclear periphery	null	null			x		4.64	3.91	3.46	6	22	20	26
